# Supplementary material for: PTEN deletion drives acute myeloid leukemia resistance to MEK inhibitors
Source: Oncotarget. 2019 Oct 8;10(56):5755–67. doi: 10.18632/oncotarget.27206 (PMC6791388; doi:10.18632/oncotarget.27206)
Supplement: Supplementary file 2 [file oncotarget-10-5755-s002.xlsx]

## Sheet: Sheet1
chr	gene	exon	grp.x	depth.x	grp.y	depth.y
1	ABL2	0	DMSO	21467	A2D6	22301.1
1	ABL2	10	DMSO	118.25	A2D6	125.625
1	ABL2	11	DMSO	14	A2D6	17.25
1	ABL2	12	DMSO	230.125	A2D6	236.375
1	ABL2	2	DMSO	223.375	A2D6	241.25
1	ABL2	3	DMSO	90.25	A2D6	104.5
1	ABL2	4	DMSO	117.75	A2D6	115.125
1	ABL2	5	DMSO	167.125	A2D6	186.125
1	ABL2	6	DMSO	393.25	A2D6	373.75
1	ABL2	7	DMSO	109.625	A2D6	106
1	ABL2	8	DMSO	1458	A2D6	1503
1	ABL2	9	DMSO	1399.88	A2D6	1444.88
1	AKT3	0	DMSO	16799.2	A2D6	17131.2
1	AKT3	1	DMSO	201.125	A2D6	196.25
1	AKT3	10	DMSO	23	A2D6	23.75
1	AKT3	11	DMSO	29.75	A2D6	20.5
1	AKT3	12	DMSO	357.75	A2D6	402.875
1	AKT3	13	DMSO	170.75	A2D6	180
1	AKT3	2	DMSO	13.25	A2D6	9.25
1	AKT3	3	DMSO	1118.88	A2D6	1147.62
1	AKT3	4	DMSO	101.625	A2D6	127.375
1	AKT3	5	DMSO	111	A2D6	112
1	AKT3	6	DMSO	25.25	A2D6	25.5
1	AKT3	7	DMSO	104.125	A2D6	98.25
1	AKT3	8	DMSO	196.5	A2D6	195.75
1	AKT3	9	DMSO	123.625	A2D6	129
1	ARID1A	0	DMSO	23.375	A2D6	22.625
1	ARID1A	1	DMSO	615.375	A2D6	627.75
1	ARID1A	10	DMSO	638.75	A2D6	760.75
1	ARID1A	11	DMSO	720.125	A2D6	765.25
1	ARID1A	12	DMSO	302.375	A2D6	313.5
1	ARID1A	13	DMSO	350.625	A2D6	386.75
1	ARID1A	14	DMSO	290.75	A2D6	329.25
1	ARID1A	15	DMSO	383.125	A2D6	432
1	ARID1A	16	DMSO	222.5	A2D6	243.75
1	ARID1A	17	DMSO	1925.5	A2D6	2166.88
1	ARID1A	18	DMSO	129	A2D6	135.75
1	ARID1A	19	DMSO	6443.5	A2D6	6884.12
1	ARID1A	2	DMSO	1695.75	A2D6	1783.12
1	ARID1A	3	DMSO	103	A2D6	117.75
1	ARID1A	4	DMSO	311.75	A2D6	349
1	ARID1A	5	DMSO	249.125	A2D6	252.75
1	ARID1A	6	DMSO	55.125	A2D6	70.75
1	ARID1A	7	DMSO	644.75	A2D6	702.375
1	ARID1A	8	DMSO	288.875	A2D6	328.75
1	ARID1A	9	DMSO	365.375	A2D6	387.875
1	CDC42	0	DMSO	18.75	A2D6	24.5
1	CDC42	1	DMSO	7	A2D6	6.25
1	CDC42	2	DMSO	66.625	A2D6	78.5
1	CDC42	3	DMSO	121.5	A2D6	127.5
1	CDC42	4	DMSO	181.5	A2D6	178.625
1	CDC42	5	DMSO	1695	A2D6	1828.25
1	CDC42	6	DMSO	1193.38	A2D6	1328.88
1	CDC73	0	DMSO	221.375	A2D6	225.125
1	CDC73	1	DMSO	16.875	A2D6	18.5
1	CDC73	10	DMSO	26.375	A2D6	41.75
1	CDC73	11	DMSO	21.375	A2D6	26.125
1	CDC73	12	DMSO	57.625	A2D6	49.5
1	CDC73	13	DMSO	163.625	A2D6	164.75
1	CDC73	14	DMSO	141.375	A2D6	147.125
1	CDC73	15	DMSO	39.375	A2D6	36.375
1	CDC73	16	DMSO	2837.12	A2D6	2840
1	CDC73	2	DMSO	1.75	A2D6	2.875
1	CDC73	3	DMSO	215.5	A2D6	209.375
1	CDC73	4	DMSO	219.5	A2D6	211.375
1	CDC73	5	DMSO	44.875	A2D6	47.75
1	CDC73	6	DMSO	802.5	A2D6	800.875
1	CDC73	7	DMSO	51.5	A2D6	63.875
1	CDC73	8	DMSO	23.25	A2D6	28.5
1	CDC73	9	DMSO	18	A2D6	23.75
1	CDKN2C	0	DMSO	1498.75	A2D6	1686.5
1	CDKN2C	1	DMSO	1964.38	A2D6	2213.62
1	CDKN2C	2	DMSO	1500.12	A2D6	1556.88
1	DDR2	0	DMSO	458	A2D6	476.125
1	DDR2	1	DMSO	406.25	A2D6	443.5
1	DDR2	10	DMSO	613.625	A2D6	661.875
1	DDR2	11	DMSO	524.125	A2D6	568.375
1	DDR2	12	DMSO	1040.75	A2D6	1061.38
1	DDR2	13	DMSO	1467.62	A2D6	1480.5
1	DDR2	14	DMSO	140.125	A2D6	119.25
1	DDR2	15	DMSO	603.5	A2D6	657.375
1	DDR2	16	DMSO	1780.38	A2D6	1809.88
1	DDR2	17	DMSO	227.625	A2D6	212.5
1	DDR2	18	DMSO	891.125	A2D6	970.75
1	DDR2	2	DMSO	209.125	A2D6	213.375
1	DDR2	3	DMSO	480.25	A2D6	535.375
1	DDR2	4	DMSO	359.75	A2D6	344.25
1	DDR2	5	DMSO	1132.25	A2D6	1214.88
1	DDR2	6	DMSO	75.625	A2D6	80
1	DDR2	7	DMSO	259.5	A2D6	263.25
1	DDR2	8	DMSO	617.25	A2D6	584.875
1	DDR2	9	DMSO	1702.12	A2D6	1809.25
1	DIRAS3	0	DMSO	2822	A2D6	2866
1	DIRAS3	1	DMSO	626.125	A2D6	691.875
1	DPYD	0	DMSO	2178.25	A2D6	2244.5
1	DPYD	1	DMSO	45	A2D6	44
1	DPYD	10	DMSO	640	A2D6	626.5
1	DPYD	11	DMSO	50	A2D6	56.125
1	DPYD	12	DMSO	579.375	A2D6	580.5
1	DPYD	13	DMSO	193.875	A2D6	202.75
1	DPYD	14	DMSO	96.875	A2D6	98.375
1	DPYD	15	DMSO	64.625	A2D6	74
1	DPYD	16	DMSO	78.875	A2D6	84.375
1	DPYD	17	DMSO	75.125	A2D6	87.625
1	DPYD	18	DMSO	73.625	A2D6	64.875
1	DPYD	19	DMSO	167	A2D6	176.75
1	DPYD	2	DMSO	7	A2D6	8.75
1	DPYD	20	DMSO	167.75	A2D6	139.25
1	DPYD	21	DMSO	179.5	A2D6	198.375
1	DPYD	22	DMSO	13.25	A2D6	13.875
1	DPYD	3	DMSO	104.125	A2D6	113.25
1	DPYD	4	DMSO	116.125	A2D6	114
1	DPYD	5	DMSO	150.25	A2D6	136
1	DPYD	6	DMSO	175.875	A2D6	164.375
1	DPYD	7	DMSO	308.375	A2D6	312.75
1	DPYD	8	DMSO	57	A2D6	56.5
1	DPYD	9	DMSO	78.75	A2D6	81.25
1	EPHA2	0	DMSO	1159.12	A2D6	1240.38
1	EPHA2	1	DMSO	22.125	A2D6	25.125
1	EPHA2	10	DMSO	141.125	A2D6	162.125
1	EPHA2	11	DMSO	220.75	A2D6	224.25
1	EPHA2	12	DMSO	857.5	A2D6	956.625
1	EPHA2	13	DMSO	253.125	A2D6	279.125
1	EPHA2	14	DMSO	1504.75	A2D6	1634.12
1	EPHA2	15	DMSO	367.625	A2D6	365.125
1	EPHA2	16	DMSO	85.875	A2D6	100.625
1	EPHA2	2	DMSO	85.625	A2D6	94.875
1	EPHA2	3	DMSO	213.25	A2D6	235.875
1	EPHA2	4	DMSO	1157.62	A2D6	1234.38
1	EPHA2	5	DMSO	501	A2D6	533.25
1	EPHA2	6	DMSO	311.125	A2D6	326.25
1	EPHA2	7	DMSO	249.625	A2D6	261
1	EPHA2	8	DMSO	63.75	A2D6	76.875
1	EPHA2	9	DMSO	246.125	A2D6	253.625
1	EPHA8	0	DMSO	0	A2D6	0
1	EPHA8	1	DMSO	234.625	A2D6	241.125
1	EPHA8	10	DMSO	156.75	A2D6	179.375
1	EPHA8	11	DMSO	186.625	A2D6	190.625
1	EPHA8	12	DMSO	558	A2D6	663.5
1	EPHA8	13	DMSO	223	A2D6	243
1	EPHA8	14	DMSO	133.25	A2D6	156.125
1	EPHA8	15	DMSO	201.375	A2D6	231.375
1	EPHA8	16	DMSO	2606.62	A2D6	2983.25
1	EPHA8	2	DMSO	1454.62	A2D6	1517
1	EPHA8	3	DMSO	214.25	A2D6	218.875
1	EPHA8	4	DMSO	861.125	A2D6	882
1	EPHA8	5	DMSO	222.25	A2D6	244.125
1	EPHA8	6	DMSO	155.875	A2D6	176.125
1	EPHA8	7	DMSO	113.125	A2D6	126.875
1	EPHA8	8	DMSO	147.125	A2D6	142.5
1	EPHA8	9	DMSO	37	A2D6	37.25
1	EPHB2	0	DMSO	0	A2D6	2.5
1	EPHB2	1	DMSO	161.125	A2D6	190.875
1	EPHB2	10	DMSO	900.125	A2D6	938.125
1	EPHB2	11	DMSO	777.875	A2D6	810.125
1	EPHB2	12	DMSO	347.875	A2D6	341.25
1	EPHB2	13	DMSO	173.625	A2D6	192.625
1	EPHB2	14	DMSO	192	A2D6	206
1	EPHB2	15	DMSO	4730.88	A2D6	4884
1	EPHB2	2	DMSO	1274.75	A2D6	1453
1	EPHB2	3	DMSO	285.875	A2D6	297.125
1	EPHB2	4	DMSO	487.75	A2D6	532.125
1	EPHB2	5	DMSO	126	A2D6	144.5
1	EPHB2	6	DMSO	304.5	A2D6	344.25
1	EPHB2	7	DMSO	231.5	A2D6	232.75
1	EPHB2	8	DMSO	177.875	A2D6	210.75
1	EPHB2	9	DMSO	266.75	A2D6	290.75
1	ERRFI1	0	DMSO	4374.25	A2D6	4725.62
1	ERRFI1	1	DMSO	257	A2D6	263.125
1	ERRFI1	2	DMSO	222.5	A2D6	238.375
1	ERRFI1	3	DMSO	0.5	A2D6	1.5
1	FAM46C	0	DMSO	31.25	A2D6	22.5
1	FAM46C	1	DMSO	13279.4	A2D6	14145.4
1	FH	0	DMSO	567.125	A2D6	534.375
1	FH	1	DMSO	199.125	A2D6	159.375
1	FH	2	DMSO	15.125	A2D6	12
1	FH	3	DMSO	1128.25	A2D6	1153
1	FH	4	DMSO	81	A2D6	87.75
1	FH	5	DMSO	182	A2D6	187.75
1	FH	6	DMSO	221.25	A2D6	209.75
1	FH	7	DMSO	510.875	A2D6	558.75
1	FH	8	DMSO	275.5	A2D6	274.625
1	FH	9	DMSO	102.125	A2D6	92
1	FUBP1	0	DMSO	701	A2D6	701.625
1	FUBP1	1	DMSO	37.75	A2D6	40.75
1	FUBP1	10	DMSO	78.75	A2D6	80.375
1	FUBP1	11	DMSO	104.25	A2D6	109.375
1	FUBP1	12	DMSO	54.875	A2D6	56.5
1	FUBP1	13	DMSO	59.375	A2D6	65.625
1	FUBP1	14	DMSO	88.125	A2D6	94
1	FUBP1	15	DMSO	67.75	A2D6	65
1	FUBP1	16	DMSO	54.25	A2D6	50.5
1	FUBP1	17	DMSO	6.75	A2D6	3
1	FUBP1	18	DMSO	9	A2D6	10.75
1	FUBP1	19	DMSO	1013.5	A2D6	1044.5
1	FUBP1	2	DMSO	111.125	A2D6	105.375
1	FUBP1	3	DMSO	89.5	A2D6	87.5
1	FUBP1	4	DMSO	251.75	A2D6	233.625
1	FUBP1	5	DMSO	293.25	A2D6	296.75
1	FUBP1	6	DMSO	90.5	A2D6	107.5
1	FUBP1	7	DMSO	39.125	A2D6	42
1	FUBP1	8	DMSO	66.25	A2D6	78.25
1	FUBP1	9	DMSO	84.375	A2D6	103.25
1	H3F3A	0	DMSO	10.875	A2D6	10.375
1	H3F3A	1	DMSO	240.25	A2D6	271.75
1	H3F3A	2	DMSO	526.625	A2D6	546.5
1	H3F3A	3	DMSO	50.25	A2D6	47.375
1	HDAC1	0	DMSO	77.75	A2D6	74.5
1	HDAC1	1	DMSO	148.375	A2D6	176
1	HDAC1	10	DMSO	345.25	A2D6	401.75
1	HDAC1	11	DMSO	209.5	A2D6	230.125
1	HDAC1	12	DMSO	346.125	A2D6	357.25
1	HDAC1	13	DMSO	1153.12	A2D6	1228
1	HDAC1	2	DMSO	141	A2D6	136
1	HDAC1	3	DMSO	94.25	A2D6	93.25
1	HDAC1	4	DMSO	267.625	A2D6	270.5
1	HDAC1	5	DMSO	68.75	A2D6	93.5
1	HDAC1	6	DMSO	229.875	A2D6	241.25
1	HDAC1	7	DMSO	254.875	A2D6	306.625
1	HDAC1	8	DMSO	229	A2D6	254.25
1	HDAC1	9	DMSO	291.375	A2D6	348.375
1	HSD3B1	0	DMSO	548.25	A2D6	559.125
1	HSD3B1	1	DMSO	1967.25	A2D6	2187.25
1	HSD3B1	2	DMSO	468.625	A2D6	501.125
1	HSD3B1	3	DMSO	3409.38	A2D6	3598.88
1	IKBKE	0	DMSO	2367.5	A2D6	2457.25
1	IKBKE	1	DMSO	63.5	A2D6	65.625
1	IKBKE	10	DMSO	127.375	A2D6	143.125
1	IKBKE	11	DMSO	452.5	A2D6	528.375
1	IKBKE	12	DMSO	349.375	A2D6	366
1	IKBKE	13	DMSO	299	A2D6	327.625
1	IKBKE	14	DMSO	156.875	A2D6	180.75
1	IKBKE	15	DMSO	403.5	A2D6	449.625
1	IKBKE	16	DMSO	364.75	A2D6	406.75
1	IKBKE	17	DMSO	673.5	A2D6	720.375
1	IKBKE	18	DMSO	910.875	A2D6	996.875
1	IKBKE	19	DMSO	226.5	A2D6	232.5
1	IKBKE	2	DMSO	581.25	A2D6	638.25
1	IKBKE	20	DMSO	2233.88	A2D6	2357.88
1	IKBKE	3	DMSO	371.375	A2D6	401.75
1	IKBKE	4	DMSO	225	A2D6	187
1	IKBKE	5	DMSO	159.375	A2D6	187.875
1	IKBKE	6	DMSO	488.875	A2D6	514.5
1	IKBKE	7	DMSO	414.375	A2D6	462.125
1	IKBKE	8	DMSO	228.875	A2D6	261.875
1	IKBKE	9	DMSO	330.25	A2D6	359.125
1	JAK1	0	DMSO	2300.5	A2D6	2422.88
1	JAK1	1	DMSO	374.375	A2D6	402.75
1	JAK1	10	DMSO	250.625	A2D6	281.875
1	JAK1	11	DMSO	306.375	A2D6	308.375
1	JAK1	12	DMSO	311.75	A2D6	336.625
1	JAK1	13	DMSO	337.25	A2D6	349.125
1	JAK1	14	DMSO	277.25	A2D6	281.625
1	JAK1	15	DMSO	186.25	A2D6	190.5
1	JAK1	16	DMSO	211.25	A2D6	245.625
1	JAK1	17	DMSO	174.75	A2D6	180.25
1	JAK1	18	DMSO	273	A2D6	310.375
1	JAK1	19	DMSO	365.375	A2D6	366.625
1	JAK1	2	DMSO	72.75	A2D6	74.25
1	JAK1	20	DMSO	404	A2D6	426.5
1	JAK1	21	DMSO	277.125	A2D6	287.5
1	JAK1	22	DMSO	134.75	A2D6	135.75
1	JAK1	23	DMSO	313.875	A2D6	333.5
1	JAK1	24	DMSO	0.5	A2D6	0
1	JAK1	3	DMSO	40.375	A2D6	45.625
1	JAK1	4	DMSO	300.75	A2D6	313.375
1	JAK1	5	DMSO	210.375	A2D6	228.125
1	JAK1	6	DMSO	186.125	A2D6	203.125
1	JAK1	7	DMSO	315.875	A2D6	325.375
1	JAK1	8	DMSO	287.5	A2D6	290
1	JAK1	9	DMSO	170.5	A2D6	186.375
1	JUN	0	DMSO	3629.5	A2D6	3635.25
1	MCL1	0	DMSO	6614.62	A2D6	7124.75
1	MCL1	1	DMSO	1482.25	A2D6	1537.12
1	MCL1	2	DMSO	831.375	A2D6	928.375
1	MDM4	0	DMSO	523.5	A2D6	567
1	MDM4	1	DMSO	102.375	A2D6	98.25
1	MDM4	2	DMSO	62	A2D6	67.375
1	MDM4	3	DMSO	149.875	A2D6	151
1	MDM4	4	DMSO	217.625	A2D6	208.5
1	MDM4	5	DMSO	416.5	A2D6	399.75
1	MDM4	6	DMSO	162.75	A2D6	178.25
1	MDM4	7	DMSO	193.75	A2D6	212.625
1	MDM4	8	DMSO	165	A2D6	176.5
1	MDM4	9	DMSO	8939	A2D6	9499.12
1	MPL	0	DMSO	940.375	A2D6	1002.88
1	MPL	1	DMSO	1349.5	A2D6	1404.88
1	MPL	10	DMSO	1103.5	A2D6	1076
1	MPL	11	DMSO	4035.25	A2D6	4276.38
1	MPL	2	DMSO	1452.5	A2D6	1544.62
1	MPL	3	DMSO	3136.38	A2D6	3355.62
1	MPL	4	DMSO	855	A2D6	916.375
1	MPL	5	DMSO	191.625	A2D6	217.5
1	MPL	6	DMSO	1409.75	A2D6	1508.25
1	MPL	7	DMSO	1032.5	A2D6	1149.88
1	MPL	8	DMSO	351.25	A2D6	395.25
1	MPL	9	DMSO	338.25	A2D6	335.5
1	MTOR	0	DMSO	1657.62	A2D6	1670.25
1	MTOR	1	DMSO	274.625	A2D6	292.375
1	MTOR	10	DMSO	135.125	A2D6	135.5
1	MTOR	11	DMSO	161.125	A2D6	152.375
1	MTOR	12	DMSO	125.625	A2D6	120
1	MTOR	13	DMSO	253.5	A2D6	290.875
1	MTOR	14	DMSO	92.875	A2D6	87.875
1	MTOR	15	DMSO	118.125	A2D6	142.375
1	MTOR	16	DMSO	210.125	A2D6	211.25
1	MTOR	17	DMSO	223.25	A2D6	200
1	MTOR	18	DMSO	13.75	A2D6	17.875
1	MTOR	19	DMSO	1082.25	A2D6	1148.38
1	MTOR	2	DMSO	179.375	A2D6	173.5
1	MTOR	20	DMSO	275.5	A2D6	256
1	MTOR	21	DMSO	315.875	A2D6	344.25
1	MTOR	22	DMSO	119.875	A2D6	132.75
1	MTOR	23	DMSO	118.25	A2D6	125.5
1	MTOR	24	DMSO	119.875	A2D6	132.375
1	MTOR	25	DMSO	133.125	A2D6	143.625
1	MTOR	26	DMSO	153.625	A2D6	169.25
1	MTOR	27	DMSO	175.75	A2D6	190.125
1	MTOR	28	DMSO	76.5	A2D6	87.375
1	MTOR	29	DMSO	144.625	A2D6	155.875
1	MTOR	3	DMSO	208.75	A2D6	235.625
1	MTOR	30	DMSO	187.5	A2D6	223.625
1	MTOR	31	DMSO	146.5	A2D6	167.75
1	MTOR	32	DMSO	2	A2D6	1.5
1	MTOR	33	DMSO	110	A2D6	118.125
1	MTOR	34	DMSO	47.25	A2D6	51.25
1	MTOR	35	DMSO	308.875	A2D6	303.625
1	MTOR	36	DMSO	235.75	A2D6	234.125
1	MTOR	37	DMSO	184.875	A2D6	178.5
1	MTOR	38	DMSO	286.5	A2D6	296.875
1	MTOR	39	DMSO	661.75	A2D6	707.375
1	MTOR	4	DMSO	65.875	A2D6	67.625
1	MTOR	40	DMSO	218.125	A2D6	220.25
1	MTOR	41	DMSO	220	A2D6	235.625
1	MTOR	42	DMSO	65	A2D6	63
1	MTOR	43	DMSO	154.75	A2D6	166
1	MTOR	44	DMSO	264.125	A2D6	287.75
1	MTOR	45	DMSO	981.25	A2D6	1061.25
1	MTOR	46	DMSO	812.75	A2D6	812.625
1	MTOR	47	DMSO	528.875	A2D6	569.875
1	MTOR	48	DMSO	233.25	A2D6	242.375
1	MTOR	49	DMSO	139.125	A2D6	140.75
1	MTOR	5	DMSO	77.625	A2D6	86.875
1	MTOR	50	DMSO	350.75	A2D6	372.625
1	MTOR	51	DMSO	783.75	A2D6	841.25
1	MTOR	52	DMSO	302.5	A2D6	315.625
1	MTOR	53	DMSO	1077.62	A2D6	1090.25
1	MTOR	54	DMSO	833	A2D6	909.75
1	MTOR	55	DMSO	314.75	A2D6	350.875
1	MTOR	56	DMSO	203.5	A2D6	225.5
1	MTOR	57	DMSO	78.25	A2D6	71.875
1	MTOR	6	DMSO	142	A2D6	135
1	MTOR	7	DMSO	270.625	A2D6	291.5
1	MTOR	8	DMSO	32.625	A2D6	45.625
1	MTOR	9	DMSO	255.125	A2D6	283.875
1	MUC1	0	DMSO	1349.25	A2D6	1453.88
1	MUC1	1	DMSO	878.75	A2D6	924.75
1	MUC1	2	DMSO	593.75	A2D6	626.875
1	MUC1	3	DMSO	354.625	A2D6	400.625
1	MUC1	4	DMSO	651.875	A2D6	719.375
1	MUC1	5	DMSO	1158.25	A2D6	1262.5
1	MUC1	6	DMSO	951.625	A2D6	1045.38
1	MUC1	7	DMSO	262.125	A2D6	295.875
1	MUTYH	0	DMSO	168.625	A2D6	193.5
1	MUTYH	1	DMSO	111.125	A2D6	122.75
1	MUTYH	10	DMSO	805	A2D6	851.125
1	MUTYH	11	DMSO	535.625	A2D6	553.125
1	MUTYH	12	DMSO	506.25	A2D6	532.375
1	MUTYH	13	DMSO	411.75	A2D6	448.125
1	MUTYH	14	DMSO	495	A2D6	535.25
1	MUTYH	15	DMSO	1529.5	A2D6	1646
1	MUTYH	2	DMSO	216.875	A2D6	230.25
1	MUTYH	3	DMSO	414.75	A2D6	452.625
1	MUTYH	4	DMSO	467.625	A2D6	505.5
1	MUTYH	5	DMSO	406.125	A2D6	463.75
1	MUTYH	6	DMSO	453	A2D6	503.25
1	MUTYH	7	DMSO	521.625	A2D6	569.875
1	MUTYH	8	DMSO	696.75	A2D6	760.125
1	MUTYH	9	DMSO	831.75	A2D6	898.375
1	MYCL	0	DMSO	65900.2	A2D6	70938.8
1	MYCL	1	DMSO	30654.8	A2D6	33526.6
1	NOTCH2	0	DMSO	15828.2	A2D6	17417
1	NOTCH2	1	DMSO	510.25	A2D6	523.875
1	NOTCH2	10	DMSO	676.875	A2D6	731.375
1	NOTCH2	11	DMSO	2569.25	A2D6	2789.12
1	NOTCH2	12	DMSO	273.5	A2D6	265
1	NOTCH2	13	DMSO	570.875	A2D6	583.75
1	NOTCH2	14	DMSO	290.375	A2D6	313.25
1	NOTCH2	15	DMSO	228.25	A2D6	251.25
1	NOTCH2	16	DMSO	968.5	A2D6	1094.25
1	NOTCH2	17	DMSO	231.125	A2D6	246
1	NOTCH2	18	DMSO	1027.88	A2D6	1059
1	NOTCH2	19	DMSO	1116.25	A2D6	1206.88
1	NOTCH2	2	DMSO	804	A2D6	845.5
1	NOTCH2	20	DMSO	684.375	A2D6	664
1	NOTCH2	21	DMSO	239	A2D6	238.25
1	NOTCH2	3	DMSO	1417	A2D6	1597
1	NOTCH2	4	DMSO	2312.88	A2D6	2557
1	NOTCH2	5	DMSO	819	A2D6	865.875
1	NOTCH2	6	DMSO	2016.62	A2D6	2149.62
1	NOTCH2	7	DMSO	735.125	A2D6	811.25
1	NOTCH2	8	DMSO	1067.12	A2D6	1137.88
1	NOTCH2	9	DMSO	2233.62	A2D6	2406.38
1	NRAS	0	DMSO	3742.38	A2D6	3948.75
1	NRAS	1	DMSO	190.625	A2D6	206.5
1	NRAS	2	DMSO	228.5	A2D6	259.5
1	NRAS	3	DMSO	69.625	A2D6	73.5
1	NRAS	4	DMSO	222.75	A2D6	254.375
1	NRAS	5	DMSO	136	A2D6	167.75
1	NRAS	6	DMSO	959.75	A2D6	1011.38
1	NTRK1	0	DMSO	243.5	A2D6	309
1	NTRK1	1	DMSO	172.375	A2D6	170.875
1	NTRK1	10	DMSO	221.5	A2D6	227.125
1	NTRK1	11	DMSO	295.625	A2D6	341.125
1	NTRK1	12	DMSO	233.125	A2D6	263.375
1	NTRK1	13	DMSO	174.75	A2D6	188.375
1	NTRK1	14	DMSO	1201.5	A2D6	1284.62
1	NTRK1	15	DMSO	256.625	A2D6	267.25
1	NTRK1	16	DMSO	534.75	A2D6	592.625
1	NTRK1	2	DMSO	182	A2D6	190.375
1	NTRK1	3	DMSO	278.625	A2D6	294.5
1	NTRK1	4	DMSO	308.625	A2D6	335
1	NTRK1	5	DMSO	672.75	A2D6	730.75
1	NTRK1	6	DMSO	413.625	A2D6	486.25
1	NTRK1	7	DMSO	158.25	A2D6	156.75
1	NTRK1	8	DMSO	2151.38	A2D6	2305.38
1	NTRK1	9	DMSO	513.5	A2D6	584
1	PARP1	0	DMSO	3387.75	A2D6	3469.88
1	PARP1	1	DMSO	671	A2D6	733
1	PARP1	10	DMSO	378.375	A2D6	386
1	PARP1	11	DMSO	563.875	A2D6	602
1	PARP1	12	DMSO	187.375	A2D6	193.375
1	PARP1	13	DMSO	865.75	A2D6	897.5
1	PARP1	14	DMSO	598.5	A2D6	667.5
1	PARP1	15	DMSO	395.625	A2D6	439.625
1	PARP1	16	DMSO	336.375	A2D6	358.125
1	PARP1	17	DMSO	485.75	A2D6	487.375
1	PARP1	18	DMSO	154.75	A2D6	169
1	PARP1	19	DMSO	1440.5	A2D6	1515.75
1	PARP1	2	DMSO	335	A2D6	343.75
1	PARP1	20	DMSO	547.125	A2D6	566.625
1	PARP1	21	DMSO	287.625	A2D6	327.375
1	PARP1	22	DMSO	78.75	A2D6	74.5
1	PARP1	3	DMSO	940.875	A2D6	953.125
1	PARP1	4	DMSO	486.25	A2D6	447.75
1	PARP1	5	DMSO	603.375	A2D6	609.875
1	PARP1	6	DMSO	608.375	A2D6	660.75
1	PARP1	7	DMSO	396.25	A2D6	380.25
1	PARP1	8	DMSO	470.25	A2D6	532
1	PARP1	9	DMSO	488.5	A2D6	533.375
1	PIK3C2B	0	DMSO	4899.88	A2D6	5110.5
1	PIK3C2B	1	DMSO	168.5	A2D6	148.75
1	PIK3C2B	10	DMSO	159.625	A2D6	195.25
1	PIK3C2B	11	DMSO	243.625	A2D6	239.75
1	PIK3C2B	12	DMSO	420	A2D6	422.75
1	PIK3C2B	13	DMSO	449.75	A2D6	464.25
1	PIK3C2B	14	DMSO	469.125	A2D6	502.5
1	PIK3C2B	15	DMSO	421.875	A2D6	422
1	PIK3C2B	16	DMSO	379	A2D6	406.375
1	PIK3C2B	17	DMSO	404.75	A2D6	459.125
1	PIK3C2B	18	DMSO	135.75	A2D6	118.125
1	PIK3C2B	19	DMSO	452.375	A2D6	462.125
1	PIK3C2B	2	DMSO	175	A2D6	194.75
1	PIK3C2B	20	DMSO	280.125	A2D6	320.25
1	PIK3C2B	21	DMSO	309.125	A2D6	339.875
1	PIK3C2B	22	DMSO	282.125	A2D6	322.25
1	PIK3C2B	23	DMSO	360.375	A2D6	395.625
1	PIK3C2B	24	DMSO	177.625	A2D6	219.625
1	PIK3C2B	25	DMSO	227.875	A2D6	243.125
1	PIK3C2B	26	DMSO	289.375	A2D6	329.25
1	PIK3C2B	27	DMSO	434.875	A2D6	476.25
1	PIK3C2B	28	DMSO	127.375	A2D6	153.5
1	PIK3C2B	29	DMSO	199.75	A2D6	220.375
1	PIK3C2B	3	DMSO	17.625	A2D6	21.875
1	PIK3C2B	30	DMSO	69.25	A2D6	71.25
1	PIK3C2B	31	DMSO	3207.38	A2D6	3457.12
1	PIK3C2B	32	DMSO	128.75	A2D6	145.75
1	PIK3C2B	33	DMSO	998.875	A2D6	1067
1	PIK3C2B	4	DMSO	428	A2D6	439.375
1	PIK3C2B	5	DMSO	273.375	A2D6	300
1	PIK3C2B	6	DMSO	1312.5	A2D6	1392.38
1	PIK3C2B	7	DMSO	409.125	A2D6	391
1	PIK3C2B	8	DMSO	197.75	A2D6	177.125
1	PIK3C2B	9	DMSO	622.75	A2D6	668.5
1	PIK3CD	0	DMSO	2.75	A2D6	3.5
1	PIK3CD	1	DMSO	106.75	A2D6	107.625
1	PIK3CD	10	DMSO	116.75	A2D6	147.5
1	PIK3CD	11	DMSO	156.5	A2D6	176
1	PIK3CD	12	DMSO	162.375	A2D6	182.375
1	PIK3CD	13	DMSO	83.875	A2D6	86.625
1	PIK3CD	14	DMSO	192.125	A2D6	202.375
1	PIK3CD	15	DMSO	144.25	A2D6	139.25
1	PIK3CD	16	DMSO	201	A2D6	209.125
1	PIK3CD	17	DMSO	358.25	A2D6	389.625
1	PIK3CD	18	DMSO	270.625	A2D6	288
1	PIK3CD	19	DMSO	295.375	A2D6	329.875
1	PIK3CD	2	DMSO	157.875	A2D6	170.125
1	PIK3CD	20	DMSO	16.125	A2D6	17.75
1	PIK3CD	21	DMSO	150.5	A2D6	173.25
1	PIK3CD	22	DMSO	232.375	A2D6	272.75
1	PIK3CD	23	DMSO	2659.62	A2D6	2849.38
1	PIK3CD	3	DMSO	335.75	A2D6	342.125
1	PIK3CD	4	DMSO	307.5	A2D6	290.375
1	PIK3CD	5	DMSO	92.25	A2D6	94.125
1	PIK3CD	6	DMSO	106.625	A2D6	105.375
1	PIK3CD	7	DMSO	349.5	A2D6	393.75
1	PIK3CD	8	DMSO	623	A2D6	661.375
1	PIK3CD	9	DMSO	117.375	A2D6	140.625
1	PRKCZ	0	DMSO	1012.25	A2D6	1153.62
1	PRKCZ	1	DMSO	372.625	A2D6	409
1	PRKCZ	10	DMSO	146.375	A2D6	149.375
1	PRKCZ	11	DMSO	223	A2D6	251.25
1	PRKCZ	12	DMSO	58.5	A2D6	58.875
1	PRKCZ	13	DMSO	121.125	A2D6	127.375
1	PRKCZ	14	DMSO	519.625	A2D6	574.375
1	PRKCZ	2	DMSO	215.25	A2D6	233.75
1	PRKCZ	3	DMSO	259.5	A2D6	281.625
1	PRKCZ	4	DMSO	349.625	A2D6	374.75
1	PRKCZ	5	DMSO	106.875	A2D6	104.625
1	PRKCZ	6	DMSO	351.75	A2D6	403.125
1	PRKCZ	7	DMSO	19.5	A2D6	20.875
1	PRKCZ	8	DMSO	165	A2D6	182.875
1	PRKCZ	9	DMSO	205.5	A2D6	205.5
1	PTCH2	0	DMSO	1481.75	A2D6	1617.75
1	PTCH2	1	DMSO	1074.88	A2D6	1070.12
1	PTCH2	10	DMSO	310.5	A2D6	351.75
1	PTCH2	11	DMSO	217.625	A2D6	248.25
1	PTCH2	12	DMSO	356.5	A2D6	382.375
1	PTCH2	13	DMSO	505.25	A2D6	553.75
1	PTCH2	14	DMSO	613.25	A2D6	646.25
1	PTCH2	15	DMSO	533.25	A2D6	537.625
1	PTCH2	16	DMSO	347.125	A2D6	355.5
1	PTCH2	17	DMSO	319	A2D6	334.375
1	PTCH2	18	DMSO	203.875	A2D6	235.5
1	PTCH2	19	DMSO	569.25	A2D6	638.625
1	PTCH2	2	DMSO	655.125	A2D6	686.75
1	PTCH2	20	DMSO	566.625	A2D6	614.625
1	PTCH2	21	DMSO	418.875	A2D6	444.125
1	PTCH2	22	DMSO	130.25	A2D6	161.25
1	PTCH2	3	DMSO	494.125	A2D6	527.375
1	PTCH2	4	DMSO	462.75	A2D6	476.875
1	PTCH2	5	DMSO	733.875	A2D6	761.875
1	PTCH2	6	DMSO	343.25	A2D6	360.375
1	PTCH2	7	DMSO	438.125	A2D6	420.125
1	PTCH2	8	DMSO	1103.25	A2D6	1120
1	PTCH2	9	DMSO	1245.62	A2D6	1325.88
1	PTGS2	0	DMSO	3353.5	A2D6	3435.5
1	PTGS2	1	DMSO	110.25	A2D6	105.25
1	PTGS2	2	DMSO	567.125	A2D6	522.125
1	PTGS2	3	DMSO	666.875	A2D6	666.5
1	PTGS2	4	DMSO	48.75	A2D6	40.375
1	PTGS2	5	DMSO	317.25	A2D6	325.625
1	PTGS2	6	DMSO	35.875	A2D6	51.75
1	PTGS2	7	DMSO	52.625	A2D6	56
1	PTGS2	8	DMSO	42.25	A2D6	46.25
1	PTGS2	9	DMSO	125.125	A2D6	124.625
1	PTPRC	0	DMSO	100.375	A2D6	104.5
1	PTPRC	1	DMSO	46.125	A2D6	50.25
1	PTPRC	10	DMSO	17.25	A2D6	16
1	PTPRC	11	DMSO	71.125	A2D6	67
1	PTPRC	12	DMSO	120.75	A2D6	120.25
1	PTPRC	13	DMSO	608	A2D6	619
1	PTPRC	14	DMSO	0.5	A2D6	0
1	PTPRC	15	DMSO	258.375	A2D6	246.625
1	PTPRC	16	DMSO	78.875	A2D6	87.125
1	PTPRC	17	DMSO	191	A2D6	202.5
1	PTPRC	18	DMSO	211.5	A2D6	215.375
1	PTPRC	19	DMSO	221.25	A2D6	225.875
1	PTPRC	2	DMSO	355	A2D6	386.5
1	PTPRC	20	DMSO	191.625	A2D6	198.375
1	PTPRC	21	DMSO	276.875	A2D6	272.875
1	PTPRC	22	DMSO	10.5	A2D6	11.125
1	PTPRC	23	DMSO	172	A2D6	188.375
1	PTPRC	24	DMSO	105.75	A2D6	114.75
1	PTPRC	25	DMSO	30.625	A2D6	38.75
1	PTPRC	26	DMSO	79.25	A2D6	80
1	PTPRC	27	DMSO	71.25	A2D6	66.125
1	PTPRC	28	DMSO	105.75	A2D6	105.625
1	PTPRC	29	DMSO	123.125	A2D6	116
1	PTPRC	3	DMSO	657.375	A2D6	704.5
1	PTPRC	30	DMSO	62.75	A2D6	60.875
1	PTPRC	31	DMSO	55.75	A2D6	60.25
1	PTPRC	32	DMSO	1704.5	A2D6	1655.62
1	PTPRC	4	DMSO	200.75	A2D6	202.5
1	PTPRC	5	DMSO	168.875	A2D6	165.75
1	PTPRC	6	DMSO	274.25	A2D6	243.75
1	PTPRC	7	DMSO	207.5	A2D6	197.875
1	PTPRC	8	DMSO	392.25	A2D6	421.75
1	PTPRC	9	DMSO	114.875	A2D6	111.875
1	PTPRF	0	DMSO	15.625	A2D6	14.125
1	PTPRF	1	DMSO	1246.12	A2D6	1331.12
1	PTPRF	10	DMSO	1052.12	A2D6	1137.88
1	PTPRF	11	DMSO	845.125	A2D6	905.625
1	PTPRF	12	DMSO	984.375	A2D6	1062.88
1	PTPRF	13	DMSO	1090.75	A2D6	1154.62
1	PTPRF	14	DMSO	1690.25	A2D6	1796.5
1	PTPRF	15	DMSO	7348.75	A2D6	7834.75
1	PTPRF	16	DMSO	356	A2D6	387
1	PTPRF	17	DMSO	4098	A2D6	4385.75
1	PTPRF	18	DMSO	1293.88	A2D6	1410.12
1	PTPRF	19	DMSO	2223.38	A2D6	2464.5
1	PTPRF	2	DMSO	1527.75	A2D6	1665.75
1	PTPRF	20	DMSO	1260.12	A2D6	1397
1	PTPRF	21	DMSO	916	A2D6	1031.62
1	PTPRF	22	DMSO	1831.25	A2D6	1969.62
1	PTPRF	23	DMSO	1000.75	A2D6	1055.38
1	PTPRF	24	DMSO	1019.5	A2D6	1104.38
1	PTPRF	25	DMSO	1239.38	A2D6	1400.5
1	PTPRF	26	DMSO	875.125	A2D6	932.875
1	PTPRF	27	DMSO	2916	A2D6	3055.12
1	PTPRF	28	DMSO	1198.75	A2D6	1225.88
1	PTPRF	29	DMSO	771.375	A2D6	799.5
1	PTPRF	3	DMSO	2182.5	A2D6	2288.12
1	PTPRF	30	DMSO	1479.12	A2D6	1647.75
1	PTPRF	31	DMSO	1002.75	A2D6	1130.75
1	PTPRF	32	DMSO	673.5	A2D6	735.375
1	PTPRF	33	DMSO	14911.6	A2D6	15888.9
1	PTPRF	4	DMSO	1042	A2D6	1087.88
1	PTPRF	5	DMSO	348.875	A2D6	352.75
1	PTPRF	6	DMSO	557.875	A2D6	602.625
1	PTPRF	7	DMSO	3700.62	A2D6	3868.5
1	PTPRF	8	DMSO	885.375	A2D6	955.625
1	PTPRF	9	DMSO	1487.88	A2D6	1619.5
1	RPS6KA1	0	DMSO	133.875	A2D6	167.375
1	RPS6KA1	1	DMSO	593.625	A2D6	595.5
1	RPS6KA1	10	DMSO	288.125	A2D6	298.25
1	RPS6KA1	11	DMSO	259	A2D6	292.25
1	RPS6KA1	12	DMSO	192	A2D6	197.875
1	RPS6KA1	13	DMSO	130.25	A2D6	152.125
1	RPS6KA1	14	DMSO	149.5	A2D6	161.5
1	RPS6KA1	15	DMSO	373.375	A2D6	388.125
1	RPS6KA1	16	DMSO	91.875	A2D6	82.125
1	RPS6KA1	17	DMSO	207	A2D6	200.5
1	RPS6KA1	18	DMSO	205.25	A2D6	215.875
1	RPS6KA1	19	DMSO	195.875	A2D6	219.125
1	RPS6KA1	2	DMSO	174.375	A2D6	198.625
1	RPS6KA1	20	DMSO	1808.62	A2D6	1991.88
1	RPS6KA1	3	DMSO	112.375	A2D6	126.875
1	RPS6KA1	4	DMSO	118.125	A2D6	133.625
1	RPS6KA1	5	DMSO	204.125	A2D6	243.875
1	RPS6KA1	6	DMSO	386.375	A2D6	345.375
1	RPS6KA1	7	DMSO	355.5	A2D6	366.5
1	RPS6KA1	8	DMSO	193.875	A2D6	219.125
1	RPS6KA1	9	DMSO	267.625	A2D6	263.5
1	SDHB	0	DMSO	335	A2D6	349.75
1	SDHB	1	DMSO	326.375	A2D6	345.5
1	SDHB	2	DMSO	274.625	A2D6	295.625
1	SDHB	3	DMSO	238.875	A2D6	265.5
1	SDHB	4	DMSO	54	A2D6	46.375
1	SDHB	5	DMSO	89.375	A2D6	94.75
1	SDHB	6	DMSO	69.5	A2D6	73.25
1	SDHB	7	DMSO	567	A2D6	610.75
1	SDHC	0	DMSO	268.75	A2D6	313.25
1	SDHC	1	DMSO	22.25	A2D6	27.25
1	SDHC	2	DMSO	21.75	A2D6	29.5
1	SDHC	3	DMSO	557	A2D6	594.875
1	SDHC	4	DMSO	5967.12	A2D6	6343.5
1	SHC1	0	DMSO	4477.75	A2D6	5017.88
1	SHC1	1	DMSO	1628.5	A2D6	1754.62
1	SHC1	10	DMSO	535.375	A2D6	613.75
1	SHC1	11	DMSO	1580.62	A2D6	1765.38
1	SHC1	12	DMSO	1365.75	A2D6	1454.12
1	SHC1	2	DMSO	460.75	A2D6	486.25
1	SHC1	3	DMSO	510.5	A2D6	543.875
1	SHC1	4	DMSO	537	A2D6	597.625
1	SHC1	5	DMSO	388	A2D6	396.625
1	SHC1	6	DMSO	533.625	A2D6	549.625
1	SHC1	7	DMSO	424	A2D6	446.75
1	SHC1	8	DMSO	485	A2D6	511.875
1	SHC1	9	DMSO	491.625	A2D6	505.75
1	SPEN	0	DMSO	1.5	A2D6	1.375
1	SPEN	1	DMSO	669.25	A2D6	646.875
1	SPEN	10	DMSO	16044	A2D6	17140.2
1	SPEN	11	DMSO	1549	A2D6	1636.12
1	SPEN	12	DMSO	205	A2D6	251
1	SPEN	13	DMSO	207.875	A2D6	257.125
1	SPEN	14	DMSO	1813.62	A2D6	1965.62
1	SPEN	2	DMSO	909.375	A2D6	892.375
1	SPEN	3	DMSO	80.875	A2D6	78.625
1	SPEN	4	DMSO	582.25	A2D6	658.125
1	SPEN	5	DMSO	78.875	A2D6	89.875
1	SPEN	6	DMSO	17.5	A2D6	17.75
1	SPEN	7	DMSO	56.125	A2D6	56.875
1	SPEN	8	DMSO	150.875	A2D6	192.25
1	SPEN	9	DMSO	50	A2D6	34.75
1	SPTA1	0	DMSO	1458.75	A2D6	1482.75
1	SPTA1	1	DMSO	210.375	A2D6	237.375
1	SPTA1	10	DMSO	381	A2D6	369.875
1	SPTA1	11	DMSO	391.75	A2D6	411.125
1	SPTA1	12	DMSO	382.5	A2D6	348.625
1	SPTA1	13	DMSO	347.5	A2D6	351.125
1	SPTA1	14	DMSO	406.75	A2D6	422.625
1	SPTA1	15	DMSO	75.875	A2D6	71.25
1	SPTA1	16	DMSO	1053.62	A2D6	1075.38
1	SPTA1	17	DMSO	280.625	A2D6	280.875
1	SPTA1	18	DMSO	327.875	A2D6	354.125
1	SPTA1	19	DMSO	194.5	A2D6	189.375
1	SPTA1	2	DMSO	170	A2D6	176.25
1	SPTA1	20	DMSO	189.125	A2D6	182
1	SPTA1	21	DMSO	454.5	A2D6	457.375
1	SPTA1	22	DMSO	235.75	A2D6	240.625
1	SPTA1	23	DMSO	253.875	A2D6	229.875
1	SPTA1	24	DMSO	225	A2D6	205.5
1	SPTA1	25	DMSO	428.125	A2D6	458.375
1	SPTA1	26	DMSO	408.125	A2D6	434.875
1	SPTA1	27	DMSO	348.25	A2D6	349.5
1	SPTA1	28	DMSO	101.5	A2D6	105.875
1	SPTA1	29	DMSO	228.875	A2D6	256.25
1	SPTA1	3	DMSO	76.375	A2D6	80.5
1	SPTA1	30	DMSO	312.875	A2D6	331
1	SPTA1	31	DMSO	228.125	A2D6	257.75
1	SPTA1	32	DMSO	169.375	A2D6	167.875
1	SPTA1	33	DMSO	857.5	A2D6	921.125
1	SPTA1	34	DMSO	296	A2D6	331
1	SPTA1	35	DMSO	1636.38	A2D6	1713.88
1	SPTA1	36	DMSO	140.625	A2D6	147.75
1	SPTA1	37	DMSO	765.625	A2D6	756.625
1	SPTA1	38	DMSO	352.875	A2D6	347
1	SPTA1	39	DMSO	513.875	A2D6	521.125
1	SPTA1	4	DMSO	566.5	A2D6	602.5
1	SPTA1	40	DMSO	183.375	A2D6	199.75
1	SPTA1	41	DMSO	180.75	A2D6	189.75
1	SPTA1	42	DMSO	272.125	A2D6	260.875
1	SPTA1	43	DMSO	376.375	A2D6	379.25
1	SPTA1	44	DMSO	251.625	A2D6	261.875
1	SPTA1	45	DMSO	430	A2D6	453.25
1	SPTA1	46	DMSO	65	A2D6	62.625
1	SPTA1	47	DMSO	354.125	A2D6	333.25
1	SPTA1	48	DMSO	395.5	A2D6	393.375
1	SPTA1	49	DMSO	293.625	A2D6	284.25
1	SPTA1	5	DMSO	139.5	A2D6	122.5
1	SPTA1	50	DMSO	803.25	A2D6	792
1	SPTA1	51	DMSO	615.625	A2D6	669.125
1	SPTA1	6	DMSO	61.5	A2D6	68.75
1	SPTA1	7	DMSO	201.25	A2D6	237.125
1	SPTA1	8	DMSO	962.125	A2D6	976.625
1	SPTA1	9	DMSO	1065.5	A2D6	1099
1	TAL1	0	DMSO	8917.88	A2D6	9566.12
1	TAL1	1	DMSO	155.625	A2D6	161.75
1	TAL1	2	DMSO	27.375	A2D6	31.875
1	TAL1	3	DMSO	1943.12	A2D6	2038.62
1	TNFRSF14	0	DMSO	685.25	A2D6	739
1	TNFRSF14	1	DMSO	287.75	A2D6	339.875
1	TNFRSF14	2	DMSO	261.875	A2D6	308.625
1	TNFRSF14	3	DMSO	139.375	A2D6	162.5
1	TNFRSF14	4	DMSO	159.75	A2D6	170.75
1	TNFRSF14	5	DMSO	112.25	A2D6	120.5
1	TNFRSF14	6	DMSO	132.75	A2D6	138.5
1	TNFRSF14	7	DMSO	1159.62	A2D6	1228.25
1	TP73	0	DMSO	518	A2D6	599.875
1	TP73	1	DMSO	606.25	A2D6	666.75
1	TP73	10	DMSO	56.25	A2D6	57.25
1	TP73	11	DMSO	2041.38	A2D6	2384.25
1	TP73	2	DMSO	336.875	A2D6	377.25
1	TP73	3	DMSO	397.375	A2D6	395.25
1	TP73	4	DMSO	180.875	A2D6	194.875
1	TP73	5	DMSO	82.25	A2D6	101.875
1	TP73	6	DMSO	30.25	A2D6	34.375
1	TP73	7	DMSO	130	A2D6	150
1	TP73	8	DMSO	14.25	A2D6	20.75
1	TP73	9	DMSO	21.25	A2D6	29.375
1	TPM3	0	DMSO	11278.1	A2D6	11779.4
1	TPM3	1	DMSO	421.375	A2D6	455.125
1	TPM3	2	DMSO	503.875	A2D6	513
1	TPM3	3	DMSO	782.875	A2D6	801.5
1	TPM3	4	DMSO	395.75	A2D6	408.375
1	TPM3	5	DMSO	357.125	A2D6	375.75
1	TPM3	6	DMSO	130.125	A2D6	131.125
1	TPM3	7	DMSO	670.625	A2D6	706.875
1	TPM3	8	DMSO	181.875	A2D6	197.5
1	TPM3	9	DMSO	2252.12	A2D6	2426.12
1	TPR	0	DMSO	2425.25	A2D6	2543.12
1	TPR	1	DMSO	31.5	A2D6	25.25
1	TPR	10	DMSO	160.25	A2D6	167.5
1	TPR	11	DMSO	785.375	A2D6	736.375
1	TPR	12	DMSO	23.25	A2D6	29
1	TPR	13	DMSO	141.125	A2D6	157.125
1	TPR	14	DMSO	811.75	A2D6	808.25
1	TPR	15	DMSO	956.625	A2D6	946.875
1	TPR	16	DMSO	118.875	A2D6	99.125
1	TPR	17	DMSO	805.375	A2D6	744.875
1	TPR	18	DMSO	221.375	A2D6	221.75
1	TPR	19	DMSO	53	A2D6	59.5
1	TPR	2	DMSO	116.5	A2D6	118.125
1	TPR	20	DMSO	422.5	A2D6	453.625
1	TPR	21	DMSO	8	A2D6	8
1	TPR	22	DMSO	229.625	A2D6	253.125
1	TPR	23	DMSO	206.625	A2D6	230.625
1	TPR	24	DMSO	83.625	A2D6	90.5
1	TPR	25	DMSO	23.875	A2D6	20.625
1	TPR	26	DMSO	619.5	A2D6	696.875
1	TPR	27	DMSO	117.875	A2D6	112.25
1	TPR	28	DMSO	49.625	A2D6	57.75
1	TPR	29	DMSO	36.875	A2D6	42.25
1	TPR	3	DMSO	91.875	A2D6	107.25
1	TPR	30	DMSO	38.375	A2D6	45.25
1	TPR	31	DMSO	87.25	A2D6	97.25
1	TPR	32	DMSO	64.875	A2D6	59.125
1	TPR	33	DMSO	65.875	A2D6	73.375
1	TPR	34	DMSO	149	A2D6	161.875
1	TPR	35	DMSO	124.5	A2D6	133.5
1	TPR	36	DMSO	45.5	A2D6	55.125
1	TPR	37	DMSO	896.25	A2D6	916.125
1	TPR	38	DMSO	159.75	A2D6	162.125
1	TPR	39	DMSO	54.875	A2D6	54.375
1	TPR	4	DMSO	80.375	A2D6	88.25
1	TPR	40	DMSO	48	A2D6	38.75
1	TPR	41	DMSO	198.5	A2D6	215.5
1	TPR	42	DMSO	225.875	A2D6	227.5
1	TPR	43	DMSO	237.875	A2D6	238.5
1	TPR	44	DMSO	372.625	A2D6	363.5
1	TPR	45	DMSO	43.25	A2D6	47.5
1	TPR	46	DMSO	60.375	A2D6	74.625
1	TPR	47	DMSO	95.625	A2D6	107.25
1	TPR	48	DMSO	80.5	A2D6	88.875
1	TPR	49	DMSO	29	A2D6	29.75
1	TPR	5	DMSO	114.75	A2D6	137.25
1	TPR	50	DMSO	1660.88	A2D6	1858.88
1	TPR	6	DMSO	127.875	A2D6	132.875
1	TPR	7	DMSO	203.875	A2D6	208.875
1	TPR	8	DMSO	89.875	A2D6	103.625
1	TPR	9	DMSO	32.625	A2D6	30.875
2	ALK	0	DMSO	1801.25	A2D6	1931.25
2	ALK	1	DMSO	226.5	A2D6	219.5
2	ALK	10	DMSO	190.5	A2D6	239.125
2	ALK	11	DMSO	195.5	A2D6	204.625
2	ALK	12	DMSO	282	A2D6	298
2	ALK	13	DMSO	119.625	A2D6	112.375
2	ALK	14	DMSO	100.5	A2D6	104
2	ALK	15	DMSO	193.25	A2D6	179.125
2	ALK	16	DMSO	191.125	A2D6	172.25
2	ALK	17	DMSO	125	A2D6	136
2	ALK	18	DMSO	404.25	A2D6	412.25
2	ALK	19	DMSO	267.875	A2D6	275.375
2	ALK	2	DMSO	296.125	A2D6	300.25
2	ALK	20	DMSO	164	A2D6	182.25
2	ALK	21	DMSO	126.25	A2D6	130.5
2	ALK	22	DMSO	287.625	A2D6	314.375
2	ALK	23	DMSO	161.125	A2D6	185.75
2	ALK	24	DMSO	174.25	A2D6	205.25
2	ALK	25	DMSO	1217.62	A2D6	1225.62
2	ALK	26	DMSO	171.25	A2D6	150.25
2	ALK	27	DMSO	79.375	A2D6	77.75
2	ALK	28	DMSO	1201.75	A2D6	1251.12
2	ALK	3	DMSO	274.875	A2D6	302
2	ALK	4	DMSO	190.875	A2D6	188.875
2	ALK	5	DMSO	290.75	A2D6	324.25
2	ALK	6	DMSO	228.625	A2D6	247.125
2	ALK	7	DMSO	286.25	A2D6	324.625
2	ALK	8	DMSO	320.75	A2D6	355.125
2	ALK	9	DMSO	319.75	A2D6	330.25
2	BARD1	0	DMSO	1076.5	A2D6	1137.25
2	BARD1	1	DMSO	49.5	A2D6	73
2	BARD1	10	DMSO	76.875	A2D6	78.375
2	BARD1	2	DMSO	35	A2D6	31.25
2	BARD1	3	DMSO	29.5	A2D6	25.5
2	BARD1	4	DMSO	7	A2D6	8
2	BARD1	5	DMSO	26	A2D6	56.375
2	BARD1	6	DMSO	2.5	A2D6	2.25
2	BARD1	7	DMSO	1069.5	A2D6	1142.75
2	BARD1	8	DMSO	57.875	A2D6	61
2	BARD1	9	DMSO	80.25	A2D6	76.625
2	BCL11A	0	DMSO	1843.62	A2D6	1898.12
2	BCL11A	1	DMSO	5590	A2D6	6058.25
2	BCL11A	2	DMSO	94.75	A2D6	106.875
2	BCL11A	3	DMSO	690.625	A2D6	738.875
2	BCL11A	4	DMSO	68.375	A2D6	87.625
2	BIRC6	0	DMSO	73	A2D6	88.5
2	BIRC6	1	DMSO	34.25	A2D6	35.5
2	BIRC6	10	DMSO	6.5	A2D6	9
2	BIRC6	11	DMSO	525.375	A2D6	588.25
2	BIRC6	12	DMSO	54.25	A2D6	57.25
2	BIRC6	13	DMSO	71.75	A2D6	69.625
2	BIRC6	14	DMSO	11.625	A2D6	13.5
2	BIRC6	15	DMSO	41.875	A2D6	49.5
2	BIRC6	16	DMSO	173.75	A2D6	178.5
2	BIRC6	17	DMSO	163.75	A2D6	170.375
2	BIRC6	18	DMSO	110.125	A2D6	120.375
2	BIRC6	19	DMSO	61.75	A2D6	54.625
2	BIRC6	2	DMSO	14.625	A2D6	19
2	BIRC6	20	DMSO	57.25	A2D6	55.75
2	BIRC6	21	DMSO	58	A2D6	64.75
2	BIRC6	22	DMSO	12.375	A2D6	9
2	BIRC6	23	DMSO	76.625	A2D6	85.875
2	BIRC6	24	DMSO	494.375	A2D6	509.75
2	BIRC6	25	DMSO	75.625	A2D6	84.125
2	BIRC6	26	DMSO	314.25	A2D6	335.875
2	BIRC6	27	DMSO	277	A2D6	289.875
2	BIRC6	28	DMSO	345.375	A2D6	321.375
2	BIRC6	29	DMSO	678.875	A2D6	729.25
2	BIRC6	3	DMSO	34.625	A2D6	47.25
2	BIRC6	30	DMSO	7.125	A2D6	8.25
2	BIRC6	31	DMSO	63.75	A2D6	76.5
2	BIRC6	32	DMSO	19.375	A2D6	18.375
2	BIRC6	33	DMSO	106.25	A2D6	118.5
2	BIRC6	34	DMSO	195	A2D6	213.375
2	BIRC6	35	DMSO	76.125	A2D6	92.75
2	BIRC6	36	DMSO	54.625	A2D6	59.5
2	BIRC6	37	DMSO	18.875	A2D6	14.625
2	BIRC6	38	DMSO	68	A2D6	58.875
2	BIRC6	39	DMSO	120.75	A2D6	121.125
2	BIRC6	4	DMSO	66.875	A2D6	78.125
2	BIRC6	40	DMSO	53.875	A2D6	51
2	BIRC6	41	DMSO	10.25	A2D6	16.25
2	BIRC6	42	DMSO	26.5	A2D6	33.625
2	BIRC6	43	DMSO	62.5	A2D6	76
2	BIRC6	44	DMSO	24	A2D6	31.5
2	BIRC6	45	DMSO	591.25	A2D6	624.625
2	BIRC6	46	DMSO	96.25	A2D6	107
2	BIRC6	47	DMSO	64.75	A2D6	69.625
2	BIRC6	48	DMSO	100.625	A2D6	109
2	BIRC6	49	DMSO	346	A2D6	372.125
2	BIRC6	5	DMSO	1.5	A2D6	1
2	BIRC6	50	DMSO	469.125	A2D6	471.25
2	BIRC6	51	DMSO	397.5	A2D6	409.125
2	BIRC6	52	DMSO	59.75	A2D6	79.625
2	BIRC6	53	DMSO	473.375	A2D6	415.625
2	BIRC6	54	DMSO	1217.12	A2D6	1341.75
2	BIRC6	55	DMSO	54.625	A2D6	51.5
2	BIRC6	56	DMSO	3.5	A2D6	0.75
2	BIRC6	57	DMSO	9.375	A2D6	6.25
2	BIRC6	58	DMSO	156.5	A2D6	158.125
2	BIRC6	59	DMSO	65.875	A2D6	64
2	BIRC6	6	DMSO	413.375	A2D6	425.125
2	BIRC6	60	DMSO	15.5	A2D6	23
2	BIRC6	61	DMSO	340.875	A2D6	314.375
2	BIRC6	62	DMSO	852.125	A2D6	878.875
2	BIRC6	63	DMSO	9.75	A2D6	7.75
2	BIRC6	64	DMSO	14.5	A2D6	7
2	BIRC6	65	DMSO	451.625	A2D6	445.875
2	BIRC6	66	DMSO	49	A2D6	54
2	BIRC6	67	DMSO	0.75	A2D6	1.5
2	BIRC6	68	DMSO	327	A2D6	369
2	BIRC6	69	DMSO	41	A2D6	46.75
2	BIRC6	7	DMSO	108.625	A2D6	110
2	BIRC6	70	DMSO	24	A2D6	25
2	BIRC6	71	DMSO	34.75	A2D6	36.375
2	BIRC6	72	DMSO	197.75	A2D6	208.25
2	BIRC6	73	DMSO	1065.38	A2D6	1068.75
2	BIRC6	8	DMSO	10.5	A2D6	3.5
2	BIRC6	9	DMSO	2099.88	A2D6	2192.38
2	CHN1	0	DMSO	1202.25	A2D6	1270
2	CHN1	1	DMSO	112.625	A2D6	107
2	CHN1	10	DMSO	10.375	A2D6	10.75
2	CHN1	11	DMSO	15.375	A2D6	10.125
2	CHN1	2	DMSO	85.25	A2D6	88
2	CHN1	3	DMSO	39.875	A2D6	32.375
2	CHN1	4	DMSO	111.25	A2D6	131.125
2	CHN1	5	DMSO	107.125	A2D6	128.25
2	CHN1	6	DMSO	1192.5	A2D6	1340.88
2	CHN1	7	DMSO	188.5	A2D6	204
2	CHN1	8	DMSO	219.125	A2D6	229.125
2	CHN1	9	DMSO	159.375	A2D6	145.125
2	CUL3	0	DMSO	4558.25	A2D6	4966.88
2	CUL3	1	DMSO	6.5	A2D6	7.75
2	CUL3	10	DMSO	292.5	A2D6	319.125
2	CUL3	11	DMSO	76.625	A2D6	80.25
2	CUL3	12	DMSO	67	A2D6	73
2	CUL3	13	DMSO	31.875	A2D6	35.125
2	CUL3	14	DMSO	65.75	A2D6	68.5
2	CUL3	15	DMSO	62	A2D6	50.375
2	CUL3	2	DMSO	33.5	A2D6	38
2	CUL3	3	DMSO	29.625	A2D6	30
2	CUL3	4	DMSO	20.375	A2D6	26
2	CUL3	5	DMSO	29.75	A2D6	31.5
2	CUL3	6	DMSO	51.75	A2D6	56.125
2	CUL3	7	DMSO	138.5	A2D6	140.375
2	CUL3	8	DMSO	12.75	A2D6	17.75
2	CUL3	9	DMSO	63.5	A2D6	69.75
2	CYP1B1	0	DMSO	5947.88	A2D6	6198.88
2	CYP1B1	1	DMSO	985.375	A2D6	1042.75
2	CYP1B1	2	DMSO	1025.62	A2D6	1179.62
2	DNMT3A	0	DMSO	2430.5	A2D6	2600.88
2	DNMT3A	1	DMSO	247.5	A2D6	270.5
2	DNMT3A	10	DMSO	205	A2D6	214.5
2	DNMT3A	11	DMSO	358.875	A2D6	375.5
2	DNMT3A	12	DMSO	273.375	A2D6	289.5
2	DNMT3A	13	DMSO	350.375	A2D6	368.75
2	DNMT3A	14	DMSO	249.5	A2D6	252.25
2	DNMT3A	15	DMSO	86.25	A2D6	92.375
2	DNMT3A	16	DMSO	974.875	A2D6	981.25
2	DNMT3A	17	DMSO	499.375	A2D6	497.625
2	DNMT3A	18	DMSO	189.25	A2D6	185.25
2	DNMT3A	19	DMSO	1281	A2D6	1434.62
2	DNMT3A	2	DMSO	309.5	A2D6	300.875
2	DNMT3A	20	DMSO	130.625	A2D6	133
2	DNMT3A	21	DMSO	127.125	A2D6	129
2	DNMT3A	22	DMSO	12.5	A2D6	13.25
2	DNMT3A	3	DMSO	72.5	A2D6	78.625
2	DNMT3A	4	DMSO	174.25	A2D6	178.875
2	DNMT3A	5	DMSO	163.125	A2D6	181.5
2	DNMT3A	6	DMSO	110.25	A2D6	115.75
2	DNMT3A	7	DMSO	295.625	A2D6	304.375
2	DNMT3A	8	DMSO	374.125	A2D6	395.75
2	DNMT3A	9	DMSO	103.5	A2D6	118.5
2	ERBB4	0	DMSO	8834	A2D6	9104.25
2	ERBB4	1	DMSO	618.625	A2D6	647.375
2	ERBB4	10	DMSO	88.875	A2D6	99
2	ERBB4	11	DMSO	213.25	A2D6	206
2	ERBB4	12	DMSO	74.5	A2D6	73.875
2	ERBB4	13	DMSO	89	A2D6	79.75
2	ERBB4	14	DMSO	112.125	A2D6	108.375
2	ERBB4	15	DMSO	729.875	A2D6	670.125
2	ERBB4	16	DMSO	66.125	A2D6	83
2	ERBB4	17	DMSO	18.125	A2D6	13.25
2	ERBB4	18	DMSO	6.75	A2D6	14.25
2	ERBB4	19	DMSO	40.25	A2D6	41.5
2	ERBB4	2	DMSO	72	A2D6	84.375
2	ERBB4	20	DMSO	44.25	A2D6	50
2	ERBB4	21	DMSO	72.5	A2D6	75.75
2	ERBB4	22	DMSO	74.375	A2D6	80
2	ERBB4	23	DMSO	66.5	A2D6	69.125
2	ERBB4	24	DMSO	9.75	A2D6	9.375
2	ERBB4	25	DMSO	173.375	A2D6	179.375
2	ERBB4	26	DMSO	7.75	A2D6	6
2	ERBB4	3	DMSO	204.5	A2D6	184.375
2	ERBB4	4	DMSO	131.625	A2D6	127.125
2	ERBB4	5	DMSO	37.25	A2D6	47.25
2	ERBB4	6	DMSO	18	A2D6	15.75
2	ERBB4	7	DMSO	40.625	A2D6	33.125
2	ERBB4	8	DMSO	41	A2D6	48.875
2	ERBB4	9	DMSO	61.25	A2D6	70.375
2	ERCC3	0	DMSO	1151.88	A2D6	1136.12
2	ERCC3	1	DMSO	264.125	A2D6	283.25
2	ERCC3	10	DMSO	181.625	A2D6	189.125
2	ERCC3	11	DMSO	196	A2D6	188.25
2	ERCC3	12	DMSO	751.5	A2D6	819.875
2	ERCC3	13	DMSO	692.125	A2D6	717.625
2	ERCC3	14	DMSO	91.875	A2D6	101
2	ERCC3	2	DMSO	389.375	A2D6	407.125
2	ERCC3	3	DMSO	209.125	A2D6	216.625
2	ERCC3	4	DMSO	237.375	A2D6	253
2	ERCC3	5	DMSO	554.25	A2D6	559.625
2	ERCC3	6	DMSO	228.125	A2D6	240.25
2	ERCC3	7	DMSO	810.375	A2D6	848
2	ERCC3	8	DMSO	649.75	A2D6	703.125
2	ERCC3	9	DMSO	243.25	A2D6	289.75
2	FANCL	0	DMSO	260	A2D6	298.875
2	FANCL	1	DMSO	7.25	A2D6	13.125
2	FANCL	10	DMSO	56.375	A2D6	53.875
2	FANCL	11	DMSO	104.75	A2D6	102.5
2	FANCL	12	DMSO	88.875	A2D6	79
2	FANCL	13	DMSO	250.75	A2D6	260.625
2	FANCL	2	DMSO	56.5	A2D6	54
2	FANCL	3	DMSO	210.625	A2D6	213.125
2	FANCL	4	DMSO	208.25	A2D6	210.5
2	FANCL	5	DMSO	88.625	A2D6	81
2	FANCL	6	DMSO	28.5	A2D6	27
2	FANCL	7	DMSO	11.25	A2D6	14.875
2	FANCL	8	DMSO	132	A2D6	122.75
2	FANCL	9	DMSO	14	A2D6	13
2	FN1	0	DMSO	1200.88	A2D6	1280.88
2	FN1	1	DMSO	131.5	A2D6	126.875
2	FN1	10	DMSO	44.125	A2D6	41.75
2	FN1	11	DMSO	128.625	A2D6	139.125
2	FN1	12	DMSO	134.125	A2D6	143.25
2	FN1	13	DMSO	27.875	A2D6	33.125
2	FN1	14	DMSO	387.125	A2D6	408.25
2	FN1	15	DMSO	183.375	A2D6	203.375
2	FN1	16	DMSO	39	A2D6	38.875
2	FN1	17	DMSO	60	A2D6	44.375
2	FN1	18	DMSO	145.125	A2D6	161.375
2	FN1	19	DMSO	972.75	A2D6	1134.38
2	FN1	2	DMSO	206.75	A2D6	253.75
2	FN1	20	DMSO	146.375	A2D6	140
2	FN1	21	DMSO	810.375	A2D6	859.875
2	FN1	22	DMSO	188.25	A2D6	177.625
2	FN1	23	DMSO	204.125	A2D6	223.5
2	FN1	24	DMSO	85.875	A2D6	102.125
2	FN1	25	DMSO	126.125	A2D6	131
2	FN1	26	DMSO	625.625	A2D6	635.25
2	FN1	27	DMSO	738.375	A2D6	736.5
2	FN1	28	DMSO	84.125	A2D6	95.375
2	FN1	29	DMSO	218.625	A2D6	213.375
2	FN1	3	DMSO	147.75	A2D6	133.75
2	FN1	30	DMSO	137.25	A2D6	130.875
2	FN1	31	DMSO	207.875	A2D6	214.625
2	FN1	32	DMSO	73.125	A2D6	70.5
2	FN1	33	DMSO	480.875	A2D6	499.5
2	FN1	34	DMSO	146.5	A2D6	165.5
2	FN1	35	DMSO	73.25	A2D6	79.375
2	FN1	36	DMSO	240.625	A2D6	252.25
2	FN1	37	DMSO	195.875	A2D6	194.375
2	FN1	38	DMSO	137.25	A2D6	142.625
2	FN1	39	DMSO	62.25	A2D6	69.375
2	FN1	4	DMSO	133.125	A2D6	125.75
2	FN1	40	DMSO	224.625	A2D6	254.125
2	FN1	41	DMSO	102.75	A2D6	104.75
2	FN1	42	DMSO	233.625	A2D6	240.375
2	FN1	43	DMSO	97.125	A2D6	83.25
2	FN1	44	DMSO	24.5	A2D6	23.5
2	FN1	45	DMSO	1236.75	A2D6	1374.12
2	FN1	5	DMSO	148.375	A2D6	139.625
2	FN1	6	DMSO	1501.5	A2D6	1440
2	FN1	8	DMSO	176.5	A2D6	168.125
2	FN1	9	DMSO	206.625	A2D6	211.75
2	HDAC4	0	DMSO	5893.88	A2D6	6762
2	HDAC4	1	DMSO	198.75	A2D6	218.75
2	HDAC4	10	DMSO	180.125	A2D6	197.25
2	HDAC4	11	DMSO	171.75	A2D6	180.625
2	HDAC4	12	DMSO	133.25	A2D6	149.375
2	HDAC4	13	DMSO	32	A2D6	44.5
2	HDAC4	14	DMSO	595.25	A2D6	669.375
2	HDAC4	15	DMSO	665.875	A2D6	641.625
2	HDAC4	16	DMSO	288.375	A2D6	325.875
2	HDAC4	17	DMSO	399.375	A2D6	434.75
2	HDAC4	18	DMSO	142	A2D6	144.25
2	HDAC4	19	DMSO	173.25	A2D6	175
2	HDAC4	2	DMSO	153.125	A2D6	152.625
2	HDAC4	20	DMSO	340.5	A2D6	380.5
2	HDAC4	21	DMSO	242.625	A2D6	242.25
2	HDAC4	22	DMSO	205.125	A2D6	209.75
2	HDAC4	23	DMSO	517.5	A2D6	590
2	HDAC4	24	DMSO	162.125	A2D6	178.625
2	HDAC4	25	DMSO	550.75	A2D6	606.25
2	HDAC4	26	DMSO	0	A2D6	0
2	HDAC4	3	DMSO	289.625	A2D6	289.125
2	HDAC4	4	DMSO	181.5	A2D6	187.5
2	HDAC4	5	DMSO	270.25	A2D6	297.5
2	HDAC4	6	DMSO	102.375	A2D6	122
2	HDAC4	7	DMSO	177.875	A2D6	199.75
2	HDAC4	8	DMSO	249.875	A2D6	270.5
2	HDAC4	9	DMSO	113	A2D6	124.625
2	HOXD11	0	DMSO	50.125	A2D6	62.625
2	HOXD11	1	DMSO	1133.62	A2D6	1206.62
2	IDH1	0	DMSO	1165.38	A2D6	1207
2	IDH1	1	DMSO	153.25	A2D6	186.75
2	IDH1	2	DMSO	184.875	A2D6	209.125
2	IDH1	3	DMSO	98.5	A2D6	104.875
2	IDH1	4	DMSO	90.875	A2D6	84.875
2	IDH1	5	DMSO	119.5	A2D6	122.75
2	IDH1	6	DMSO	453.25	A2D6	513.25
2	IDH1	7	DMSO	90.75	A2D6	75.875
2	IDH1	8	DMSO	368.625	A2D6	380.75
2	IDH1	9	DMSO	175.5	A2D6	176.75
2	IRS1	0	DMSO	5928	A2D6	6390.38
2	IRS1	1	DMSO	5842	A2D6	6156.38
2	LRP1B	0	DMSO	1574.38	A2D6	1471.38
2	LRP1B	1	DMSO	20.875	A2D6	17
2	LRP1B	10	DMSO	9.5	A2D6	7.75
2	LRP1B	11	DMSO	2.5	A2D6	4.5
2	LRP1B	12	DMSO	223.375	A2D6	223
2	LRP1B	13	DMSO	513	A2D6	539.125
2	LRP1B	14	DMSO	305	A2D6	309.75
2	LRP1B	15	DMSO	17.5	A2D6	17.5
2	LRP1B	16	DMSO	82.625	A2D6	76.875
2	LRP1B	17	DMSO	32.75	A2D6	29.5
2	LRP1B	18	DMSO	63.25	A2D6	64.5
2	LRP1B	19	DMSO	253.375	A2D6	227.125
2	LRP1B	2	DMSO	19.5	A2D6	20.375
2	LRP1B	20	DMSO	201.125	A2D6	175.75
2	LRP1B	21	DMSO	2.5	A2D6	3.75
2	LRP1B	22	DMSO	186.875	A2D6	193.625
2	LRP1B	23	DMSO	191.25	A2D6	210
2	LRP1B	24	DMSO	48.5	A2D6	51.5
2	LRP1B	25	DMSO	104.5	A2D6	103.875
2	LRP1B	26	DMSO	50.75	A2D6	54.25
2	LRP1B	27	DMSO	45.25	A2D6	50.875
2	LRP1B	28	DMSO	172.125	A2D6	179.25
2	LRP1B	29	DMSO	55.5	A2D6	60.75
2	LRP1B	3	DMSO	38.5	A2D6	46.25
2	LRP1B	30	DMSO	89.5	A2D6	97.875
2	LRP1B	31	DMSO	252.125	A2D6	264.625
2	LRP1B	32	DMSO	90.25	A2D6	80.5
2	LRP1B	33	DMSO	14	A2D6	15.25
2	LRP1B	34	DMSO	152.875	A2D6	163.375
2	LRP1B	35	DMSO	38.125	A2D6	36.125
2	LRP1B	36	DMSO	29.125	A2D6	45
2	LRP1B	37	DMSO	69.25	A2D6	54.5
2	LRP1B	38	DMSO	67.875	A2D6	68
2	LRP1B	39	DMSO	111.5	A2D6	135.75
2	LRP1B	4	DMSO	88.875	A2D6	90.25
2	LRP1B	40	DMSO	4	A2D6	4.25
2	LRP1B	41	DMSO	8.75	A2D6	4.5
2	LRP1B	42	DMSO	82.125	A2D6	81
2	LRP1B	43	DMSO	62.25	A2D6	72.75
2	LRP1B	44	DMSO	114.625	A2D6	102.875
2	LRP1B	45	DMSO	27.25	A2D6	31.75
2	LRP1B	46	DMSO	37.625	A2D6	42.625
2	LRP1B	47	DMSO	0	A2D6	1.125
2	LRP1B	48	DMSO	426.875	A2D6	441.5
2	LRP1B	49	DMSO	6.25	A2D6	13
2	LRP1B	5	DMSO	10	A2D6	9.5
2	LRP1B	50	DMSO	86.375	A2D6	83.625
2	LRP1B	51	DMSO	113.75	A2D6	126.75
2	LRP1B	52	DMSO	52.75	A2D6	55
2	LRP1B	53	DMSO	105.375	A2D6	109.625
2	LRP1B	54	DMSO	53.5	A2D6	52.5
2	LRP1B	55	DMSO	85.625	A2D6	68.5
2	LRP1B	56	DMSO	18.75	A2D6	29
2	LRP1B	57	DMSO	86	A2D6	89.5
2	LRP1B	58	DMSO	10	A2D6	14.5
2	LRP1B	59	DMSO	144.375	A2D6	129.875
2	LRP1B	6	DMSO	46.5	A2D6	57.125
2	LRP1B	60	DMSO	37.375	A2D6	41.875
2	LRP1B	61	DMSO	13.875	A2D6	22
2	LRP1B	62	DMSO	381.875	A2D6	401.125
2	LRP1B	63	DMSO	92.25	A2D6	104.125
2	LRP1B	64	DMSO	346.875	A2D6	369.375
2	LRP1B	65	DMSO	6.875	A2D6	6.25
2	LRP1B	66	DMSO	730.5	A2D6	751.625
2	LRP1B	67	DMSO	50.75	A2D6	44.75
2	LRP1B	68	DMSO	505.125	A2D6	509.875
2	LRP1B	69	DMSO	620.5	A2D6	609.25
2	LRP1B	7	DMSO	13.75	A2D6	14.5
2	LRP1B	70	DMSO	155.625	A2D6	154.25
2	LRP1B	71	DMSO	18.25	A2D6	21.25
2	LRP1B	72	DMSO	214.25	A2D6	225.5
2	LRP1B	73	DMSO	56.5	A2D6	64.75
2	LRP1B	74	DMSO	29.5	A2D6	31.25
2	LRP1B	75	DMSO	119.75	A2D6	130.125
2	LRP1B	76	DMSO	150.75	A2D6	148.5
2	LRP1B	77	DMSO	7	A2D6	11.625
2	LRP1B	78	DMSO	330.125	A2D6	342.75
2	LRP1B	79	DMSO	11.5	A2D6	10.5
2	LRP1B	8	DMSO	73.25	A2D6	65.5
2	LRP1B	80	DMSO	544	A2D6	497.625
2	LRP1B	81	DMSO	61.125	A2D6	51.25
2	LRP1B	82	DMSO	150.5	A2D6	153.125
2	LRP1B	83	DMSO	557.5	A2D6	600.25
2	LRP1B	84	DMSO	82	A2D6	93.25
2	LRP1B	85	DMSO	316	A2D6	304.5
2	LRP1B	86	DMSO	56.75	A2D6	54.375
2	LRP1B	87	DMSO	16.75	A2D6	20.25
2	LRP1B	88	DMSO	72.5	A2D6	73.75
2	LRP1B	89	DMSO	186	A2D6	188.75
2	LRP1B	9	DMSO	85.75	A2D6	83.5
2	LRP1B	90	DMSO	2428.5	A2D6	2518.5
2	LTBP1	0	DMSO	491.75	A2D6	543.375
2	LTBP1	1	DMSO	1218.88	A2D6	1293.62
2	LTBP1	10	DMSO	111.375	A2D6	110.875
2	LTBP1	11	DMSO	20.25	A2D6	30.25
2	LTBP1	12	DMSO	54.25	A2D6	58.5
2	LTBP1	13	DMSO	147	A2D6	140.5
2	LTBP1	14	DMSO	306.125	A2D6	344.875
2	LTBP1	15	DMSO	81	A2D6	84.25
2	LTBP1	16	DMSO	121	A2D6	97.75
2	LTBP1	17	DMSO	20.375	A2D6	18.875
2	LTBP1	18	DMSO	85.5	A2D6	82.75
2	LTBP1	19	DMSO	59.875	A2D6	46.375
2	LTBP1	2	DMSO	593.125	A2D6	673.25
2	LTBP1	20	DMSO	237.125	A2D6	244.5
2	LTBP1	21	DMSO	237.25	A2D6	212.625
2	LTBP1	22	DMSO	240.375	A2D6	277.25
2	LTBP1	23	DMSO	115.5	A2D6	127
2	LTBP1	24	DMSO	71	A2D6	59.5
2	LTBP1	25	DMSO	67.625	A2D6	75.875
2	LTBP1	26	DMSO	58.5	A2D6	67.875
2	LTBP1	27	DMSO	205	A2D6	260.75
2	LTBP1	28	DMSO	213.875	A2D6	219.75
2	LTBP1	29	DMSO	1019.75	A2D6	1058.88
2	LTBP1	3	DMSO	289.375	A2D6	293.5
2	LTBP1	4	DMSO	73.25	A2D6	80
2	LTBP1	5	DMSO	74.375	A2D6	75.875
2	LTBP1	6	DMSO	155.5	A2D6	161.625
2	LTBP1	7	DMSO	596.625	A2D6	602.625
2	LTBP1	8	DMSO	43.5	A2D6	33.5
2	LTBP1	9	DMSO	11.75	A2D6	9.25
2	MSH2	0	DMSO	359.75	A2D6	392.75
2	MSH2	1	DMSO	17	A2D6	21.25
2	MSH2	10	DMSO	53.5	A2D6	63.25
2	MSH2	11	DMSO	417.125	A2D6	458.5
2	MSH2	12	DMSO	434	A2D6	416.125
2	MSH2	13	DMSO	368.75	A2D6	427.75
2	MSH2	14	DMSO	196	A2D6	214.125
2	MSH2	15	DMSO	389.125	A2D6	419.625
2	MSH2	2	DMSO	443.75	A2D6	449.125
2	MSH2	3	DMSO	3.25	A2D6	3.5
2	MSH2	4	DMSO	42.25	A2D6	44.75
2	MSH2	5	DMSO	51.5	A2D6	58.25
2	MSH2	6	DMSO	362.125	A2D6	353.5
2	MSH2	7	DMSO	51.75	A2D6	56
2	MSH2	8	DMSO	42.75	A2D6	46.5
2	MSH2	9	DMSO	6	A2D6	4.5
2	MSH6	0	DMSO	42.625	A2D6	53.75
2	MSH6	1	DMSO	8.875	A2D6	9
2	MSH6	2	DMSO	41.5	A2D6	40.375
2	MSH6	3	DMSO	4397.75	A2D6	4693.38
2	MSH6	4	DMSO	695.125	A2D6	812.625
2	MSH6	5	DMSO	13.75	A2D6	13
2	MSH6	6	DMSO	11	A2D6	10.5
2	MSH6	7	DMSO	243.875	A2D6	245.875
2	MSH6	8	DMSO	660.125	A2D6	681.125
2	MSH6	9	DMSO	43.875	A2D6	44.25
2	MYCN	0	DMSO	25.25	A2D6	36.75
2	MYCN	1	DMSO	427.125	A2D6	459.5
2	MYCN	2	DMSO	2392.12	A2D6	2371.5
2	NFE2L2	0	DMSO	2457.75	A2D6	2562.25
2	NFE2L2	1	DMSO	172.25	A2D6	191.625
2	NFE2L2	2	DMSO	102.875	A2D6	113
2	NFE2L2	3	DMSO	624.5	A2D6	674.125
2	NFE2L2	4	DMSO	530.375	A2D6	525.125
2	PDK1	0	DMSO	305	A2D6	325.125
2	PDK1	1	DMSO	321	A2D6	335.125
2	PDK1	10	DMSO	115.375	A2D6	117.375
2	PDK1	11	DMSO	3803.62	A2D6	4072.12
2	PDK1	12	DMSO	36.25	A2D6	40.625
2	PDK1	13	DMSO	471.375	A2D6	520.25
2	PDK1	2	DMSO	46.875	A2D6	50.75
2	PDK1	3	DMSO	58.375	A2D6	59.625
2	PDK1	4	DMSO	19	A2D6	19.25
2	PDK1	5	DMSO	40.875	A2D6	38
2	PDK1	6	DMSO	88.625	A2D6	80
2	PDK1	7	DMSO	106.5	A2D6	122.5
2	PDK1	8	DMSO	105.5	A2D6	107.625
2	PDK1	9	DMSO	210.375	A2D6	242.125
2	RANBP2	0	DMSO	7.75	A2D6	10
2	RANBP2	1	DMSO	12.25	A2D6	14.25
2	RANBP2	12	DMSO	46.25	A2D6	56.5
2	RANBP2	14	DMSO	1.875	A2D6	0.25
2	RANBP2	15	DMSO	17.125	A2D6	21.5
2	RANBP2	16	DMSO	24.125	A2D6	29
2	RANBP2	19	DMSO	6114.62	A2D6	6429.88
2	RANBP2	20	DMSO	10.5	A2D6	7.375
2	RANBP2	21	DMSO	43.75	A2D6	47.375
2	RANBP2	22	DMSO	135.5	A2D6	125.25
2	RANBP2	23	DMSO	311.875	A2D6	371.125
2	RANBP2	24	DMSO	148.125	A2D6	154.625
2	RANBP2	25	DMSO	9.25	A2D6	7
2	RANBP2	26	DMSO	246.125	A2D6	259.625
2	RANBP2	27	DMSO	319.75	A2D6	346.75
2	RANBP2	28	DMSO	1872.88	A2D6	1951.25
2	RANBP2	4	DMSO	31.5	A2D6	35.5
2	RANBP2	5	DMSO	21.5	A2D6	16.75
2	RANBP2	6	DMSO	32.5	A2D6	32.75
2	RANBP2	8	DMSO	209.625	A2D6	229.75
2	SF3B1	0	DMSO	286.125	A2D6	298.375
2	SF3B1	1	DMSO	448.25	A2D6	471.375
2	SF3B1	10	DMSO	42.25	A2D6	29.125
2	SF3B1	11	DMSO	119.25	A2D6	134.125
2	SF3B1	12	DMSO	67.75	A2D6	74.75
2	SF3B1	13	DMSO	22	A2D6	27.5
2	SF3B1	14	DMSO	38	A2D6	41.5
2	SF3B1	15	DMSO	31.625	A2D6	35.5
2	SF3B1	16	DMSO	32.125	A2D6	29.875
2	SF3B1	17	DMSO	432.625	A2D6	486.5
2	SF3B1	18	DMSO	420.25	A2D6	469.375
2	SF3B1	19	DMSO	20.25	A2D6	22
2	SF3B1	2	DMSO	302.625	A2D6	315.25
2	SF3B1	20	DMSO	31.25	A2D6	41.25
2	SF3B1	3	DMSO	93.375	A2D6	95.75
2	SF3B1	4	DMSO	233.375	A2D6	254
2	SF3B1	5	DMSO	49.875	A2D6	45.75
2	SF3B1	6	DMSO	67.875	A2D6	65
2	SF3B1	7	DMSO	418.375	A2D6	457
2	SF3B1	8	DMSO	34.25	A2D6	32.875
2	SF3B1	9	DMSO	31.25	A2D6	22.125
2	SOS1	0	DMSO	6227.62	A2D6	6533.62
2	SOS1	1	DMSO	36.875	A2D6	44.875
2	SOS1	10	DMSO	171.5	A2D6	171.25
2	SOS1	11	DMSO	197.875	A2D6	184.125
2	SOS1	12	DMSO	19	A2D6	28.75
2	SOS1	13	DMSO	780.875	A2D6	792.5
2	SOS1	14	DMSO	68.25	A2D6	69
2	SOS1	15	DMSO	215.375	A2D6	252.125
2	SOS1	16	DMSO	249.375	A2D6	296.625
2	SOS1	17	DMSO	34.25	A2D6	31.375
2	SOS1	18	DMSO	100.375	A2D6	92.875
2	SOS1	19	DMSO	3	A2D6	2
2	SOS1	2	DMSO	90.625	A2D6	99.375
2	SOS1	20	DMSO	108.875	A2D6	122
2	SOS1	21	DMSO	120.125	A2D6	127.75
2	SOS1	22	DMSO	4.5	A2D6	4.75
2	SOS1	3	DMSO	568	A2D6	513
2	SOS1	4	DMSO	7.75	A2D6	9.625
2	SOS1	5	DMSO	25.625	A2D6	26.25
2	SOS1	6	DMSO	165.125	A2D6	160.5
2	SOS1	7	DMSO	17.125	A2D6	23.25
2	SOS1	8	DMSO	13.875	A2D6	11.75
2	SOS1	9	DMSO	134.5	A2D6	136.25
2	STAT4	0	DMSO	554.875	A2D6	565.25
2	STAT4	1	DMSO	302.125	A2D6	316.25
2	STAT4	10	DMSO	121.875	A2D6	113.375
2	STAT4	11	DMSO	51.25	A2D6	50.75
2	STAT4	12	DMSO	50	A2D6	48.875
2	STAT4	13	DMSO	0.875	A2D6	5.5
2	STAT4	14	DMSO	120	A2D6	119.625
2	STAT4	15	DMSO	97	A2D6	91.125
2	STAT4	16	DMSO	254.75	A2D6	268.75
2	STAT4	17	DMSO	228.25	A2D6	235.25
2	STAT4	18	DMSO	227	A2D6	220.75
2	STAT4	19	DMSO	178.625	A2D6	221.125
2	STAT4	2	DMSO	142.125	A2D6	144.875
2	STAT4	20	DMSO	5.125	A2D6	4.75
2	STAT4	21	DMSO	2	A2D6	2
2	STAT4	22	DMSO	14.25	A2D6	9.25
2	STAT4	23	DMSO	1697.75	A2D6	1868.12
2	STAT4	3	DMSO	86.5	A2D6	95
2	STAT4	4	DMSO	57.875	A2D6	59.125
2	STAT4	5	DMSO	7.5	A2D6	5.75
2	STAT4	6	DMSO	53.5	A2D6	50.125
2	STAT4	7	DMSO	46.125	A2D6	48.25
2	STAT4	8	DMSO	212.5	A2D6	225.75
2	STAT4	9	DMSO	89.125	A2D6	90.75
2	TPO	0	DMSO	292.75	A2D6	299.875
2	TPO	1	DMSO	167	A2D6	139.875
2	TPO	10	DMSO	550.875	A2D6	627.625
2	TPO	11	DMSO	556.5	A2D6	666.75
2	TPO	12	DMSO	183.875	A2D6	209.125
2	TPO	13	DMSO	162.25	A2D6	145.75
2	TPO	14	DMSO	144.625	A2D6	146.625
2	TPO	15	DMSO	197.375	A2D6	213
2	TPO	16	DMSO	622.5	A2D6	645.875
2	TPO	2	DMSO	54.5	A2D6	60.75
2	TPO	3	DMSO	91	A2D6	107.5
2	TPO	4	DMSO	155.625	A2D6	154.75
2	TPO	5	DMSO	227.875	A2D6	242.5
2	TPO	6	DMSO	530.625	A2D6	568.375
2	TPO	7	DMSO	47.375	A2D6	47
2	TPO	8	DMSO	668.625	A2D6	694.75
2	TPO	9	DMSO	161.75	A2D6	177.625
2	XPO1	0	DMSO	1539.12	A2D6	1563
2	XPO1	1	DMSO	0.875	A2D6	1.25
2	XPO1	10	DMSO	52.625	A2D6	74.625
2	XPO1	11	DMSO	15.375	A2D6	15.875
2	XPO1	12	DMSO	62.75	A2D6	49.5
2	XPO1	13	DMSO	65.875	A2D6	67.75
2	XPO1	14	DMSO	54	A2D6	65.25
2	XPO1	15	DMSO	69	A2D6	65.5
2	XPO1	16	DMSO	117.25	A2D6	131.25
2	XPO1	17	DMSO	111.125	A2D6	125.75
2	XPO1	18	DMSO	41.375	A2D6	48.25
2	XPO1	19	DMSO	49.25	A2D6	52.375
2	XPO1	2	DMSO	0.5	A2D6	0.5
2	XPO1	20	DMSO	108.625	A2D6	107.375
2	XPO1	21	DMSO	68	A2D6	77.375
2	XPO1	22	DMSO	63.375	A2D6	76.75
2	XPO1	23	DMSO	19.25	A2D6	24.75
2	XPO1	24	DMSO	384.25	A2D6	437.75
2	XPO1	3	DMSO	21.25	A2D6	27.625
2	XPO1	4	DMSO	126.25	A2D6	136
2	XPO1	5	DMSO	56.5	A2D6	57.125
2	XPO1	6	DMSO	44.5	A2D6	62.125
2	XPO1	7	DMSO	14.5	A2D6	11.75
2	XPO1	8	DMSO	113.125	A2D6	123.625
2	XPO1	9	DMSO	60	A2D6	81.25
3	ATR	0	DMSO	85.125	A2D6	93
3	ATR	1	DMSO	65.875	A2D6	47.875
3	ATR	10	DMSO	95.25	A2D6	88.25
3	ATR	11	DMSO	12	A2D6	8.25
3	ATR	12	DMSO	74.625	A2D6	72.375
3	ATR	13	DMSO	9.75	A2D6	9
3	ATR	14	DMSO	19.375	A2D6	25.75
3	ATR	15	DMSO	207.75	A2D6	211.375
3	ATR	16	DMSO	0	A2D6	0
3	ATR	17	DMSO	51.125	A2D6	50.5
3	ATR	18	DMSO	91.625	A2D6	87
3	ATR	19	DMSO	1.5	A2D6	2.5
3	ATR	2	DMSO	119.375	A2D6	116
3	ATR	20	DMSO	458.375	A2D6	422.25
3	ATR	21	DMSO	123	A2D6	86.125
3	ATR	22	DMSO	133.25	A2D6	120.25
3	ATR	23	DMSO	0.75	A2D6	0
3	ATR	24	DMSO	34.75	A2D6	43.25
3	ATR	25	DMSO	174.875	A2D6	163.375
3	ATR	26	DMSO	92.5	A2D6	85.5
3	ATR	27	DMSO	46.875	A2D6	51
3	ATR	28	DMSO	14	A2D6	21.25
3	ATR	29	DMSO	232.5	A2D6	208.75
3	ATR	3	DMSO	72.375	A2D6	61.875
3	ATR	30	DMSO	41.875	A2D6	36.5
3	ATR	31	DMSO	53.125	A2D6	56.125
3	ATR	32	DMSO	67.75	A2D6	66.875
3	ATR	33	DMSO	62.375	A2D6	62.25
3	ATR	34	DMSO	202.75	A2D6	178
3	ATR	35	DMSO	98.25	A2D6	93.125
3	ATR	36	DMSO	78.625	A2D6	77.75
3	ATR	37	DMSO	589	A2D6	564.5
3	ATR	38	DMSO	50.5	A2D6	35.5
3	ATR	39	DMSO	0.25	A2D6	0
3	ATR	4	DMSO	43	A2D6	34.625
3	ATR	40	DMSO	101.75	A2D6	94.375
3	ATR	41	DMSO	25.25	A2D6	23.5
3	ATR	42	DMSO	9.25	A2D6	6
3	ATR	43	DMSO	1310.88	A2D6	1210.5
3	ATR	44	DMSO	26	A2D6	13.5
3	ATR	45	DMSO	32.25	A2D6	33.875
3	ATR	46	DMSO	262.125	A2D6	239.125
3	ATR	5	DMSO	16	A2D6	23.625
3	ATR	6	DMSO	8.5	A2D6	3.5
3	ATR	7	DMSO	478.5	A2D6	406.5
3	ATR	8	DMSO	30.5	A2D6	21.375
3	ATR	9	DMSO	162.5	A2D6	151.375
3	BAP1	0	DMSO	4700.62	A2D6	4283
3	BAP1	1	DMSO	314.125	A2D6	272.375
3	BAP1	10	DMSO	559.375	A2D6	499.25
3	BAP1	11	DMSO	541	A2D6	497.75
3	BAP1	12	DMSO	408.625	A2D6	390.5
3	BAP1	13	DMSO	514.625	A2D6	492.25
3	BAP1	14	DMSO	337.25	A2D6	331.75
3	BAP1	15	DMSO	305.625	A2D6	300
3	BAP1	16	DMSO	120.875	A2D6	113.875
3	BAP1	2	DMSO	258.75	A2D6	225
3	BAP1	3	DMSO	212.5	A2D6	196.125
3	BAP1	4	DMSO	1345.88	A2D6	1262
3	BAP1	5	DMSO	373.625	A2D6	325.75
3	BAP1	6	DMSO	307.75	A2D6	289.375
3	BAP1	7	DMSO	365.875	A2D6	370
3	BAP1	8	DMSO	339.25	A2D6	323.25
3	BAP1	9	DMSO	568.125	A2D6	502.5
3	CDC25A	0	DMSO	5138.5	A2D6	4759.62
3	CDC25A	1	DMSO	287.625	A2D6	227.125
3	CDC25A	10	DMSO	334.625	A2D6	280.375
3	CDC25A	11	DMSO	206.875	A2D6	167.875
3	CDC25A	12	DMSO	242.375	A2D6	205.375
3	CDC25A	13	DMSO	269.125	A2D6	236.625
3	CDC25A	14	DMSO	142.5	A2D6	145.875
3	CDC25A	2	DMSO	352.375	A2D6	283.5
3	CDC25A	3	DMSO	284.75	A2D6	260.125
3	CDC25A	4	DMSO	253.875	A2D6	237.5
3	CDC25A	5	DMSO	168.125	A2D6	138.75
3	CDC25A	6	DMSO	2.375	A2D6	2.75
3	CDC25A	7	DMSO	194.875	A2D6	173.125
3	CDC25A	8	DMSO	298	A2D6	239.875
3	CDC25A	9	DMSO	376.75	A2D6	373
3	CTNNB1	0	DMSO	216	A2D6	219.625
3	CTNNB1	1	DMSO	84.25	A2D6	64.875
3	CTNNB1	10	DMSO	30.375	A2D6	24.375
3	CTNNB1	11	DMSO	254	A2D6	239.25
3	CTNNB1	12	DMSO	134.5	A2D6	128.75
3	CTNNB1	13	DMSO	194.125	A2D6	177.75
3	CTNNB1	14	DMSO	1769.38	A2D6	1489.12
3	CTNNB1	2	DMSO	681.5	A2D6	527.875
3	CTNNB1	3	DMSO	677.875	A2D6	640.875
3	CTNNB1	4	DMSO	766.625	A2D6	735.25
3	CTNNB1	5	DMSO	765.125	A2D6	679.25
3	CTNNB1	6	DMSO	38.875	A2D6	43.375
3	CTNNB1	7	DMSO	231.875	A2D6	194.75
3	CTNNB1	8	DMSO	674.375	A2D6	582
3	CTNNB1	9	DMSO	90.375	A2D6	92.375
3	DGKG	0	DMSO	5775.88	A2D6	5043
3	DGKG	1	DMSO	201.75	A2D6	177.375
3	DGKG	10	DMSO	188.5	A2D6	172.5
3	DGKG	11	DMSO	251.75	A2D6	241.125
3	DGKG	12	DMSO	409.875	A2D6	377.875
3	DGKG	13	DMSO	112.625	A2D6	110.375
3	DGKG	14	DMSO	115	A2D6	120.625
3	DGKG	15	DMSO	114.5	A2D6	96
3	DGKG	16	DMSO	431.875	A2D6	401.125
3	DGKG	17	DMSO	126.75	A2D6	124.75
3	DGKG	18	DMSO	97	A2D6	91.625
3	DGKG	19	DMSO	216.125	A2D6	200.5
3	DGKG	2	DMSO	324.875	A2D6	302.5
3	DGKG	20	DMSO	106	A2D6	86.375
3	DGKG	21	DMSO	150	A2D6	143.75
3	DGKG	22	DMSO	1240.75	A2D6	1148
3	DGKG	23	DMSO	780.125	A2D6	714.25
3	DGKG	3	DMSO	324	A2D6	300.125
3	DGKG	4	DMSO	114.625	A2D6	96
3	DGKG	5	DMSO	147.25	A2D6	130.5
3	DGKG	6	DMSO	185.875	A2D6	179.375
3	DGKG	7	DMSO	176	A2D6	151.125
3	DGKG	8	DMSO	230.875	A2D6	211.125
3	DGKG	9	DMSO	423.375	A2D6	392.125
3	EPHA3	0	DMSO	1119.38	A2D6	955.5
3	EPHA3	1	DMSO	71	A2D6	76
3	EPHA3	10	DMSO	92.375	A2D6	90.375
3	EPHA3	11	DMSO	31	A2D6	25.75
3	EPHA3	12	DMSO	638.125	A2D6	608.625
3	EPHA3	13	DMSO	226.5	A2D6	212.625
3	EPHA3	14	DMSO	191.375	A2D6	143.625
3	EPHA3	15	DMSO	163.875	A2D6	161.125
3	EPHA3	16	DMSO	2941.38	A2D6	2601.38
3	EPHA3	2	DMSO	1176.5	A2D6	1067.25
3	EPHA3	3	DMSO	28.875	A2D6	18.5
3	EPHA3	4	DMSO	372.25	A2D6	373
3	EPHA3	5	DMSO	489.875	A2D6	406.25
3	EPHA3	6	DMSO	1265.75	A2D6	1160.5
3	EPHA3	7	DMSO	216.375	A2D6	197.375
3	EPHA3	8	DMSO	96.75	A2D6	84.75
3	EPHA3	9	DMSO	124.125	A2D6	90
3	EPHB1	0	DMSO	614.625	A2D6	574.125
3	EPHB1	1	DMSO	360	A2D6	288.25
3	EPHB1	10	DMSO	1660.88	A2D6	1515.12
3	EPHB1	11	DMSO	1542.5	A2D6	1451
3	EPHB1	12	DMSO	239.25	A2D6	229
3	EPHB1	13	DMSO	274.25	A2D6	252.875
3	EPHB1	14	DMSO	323.5	A2D6	283.75
3	EPHB1	15	DMSO	3021.75	A2D6	2642.25
3	EPHB1	2	DMSO	2262.38	A2D6	2060.88
3	EPHB1	3	DMSO	352.875	A2D6	392.75
3	EPHB1	4	DMSO	639.75	A2D6	549.875
3	EPHB1	5	DMSO	428.125	A2D6	398.875
3	EPHB1	6	DMSO	461.5	A2D6	405.5
3	EPHB1	7	DMSO	207.25	A2D6	175
3	EPHB1	8	DMSO	173.75	A2D6	180.375
3	EPHB1	9	DMSO	281.25	A2D6	257.375
3	FANCD2	0	DMSO	73.25	A2D6	67.375
3	FANCD2	1	DMSO	265.25	A2D6	250.625
3	FANCD2	10	DMSO	151	A2D6	147.125
3	FANCD2	11	DMSO	99	A2D6	112.5
3	FANCD2	12	DMSO	240.75	A2D6	228.375
3	FANCD2	13	DMSO	175.375	A2D6	159.125
3	FANCD2	14	DMSO	35.625	A2D6	37.75
3	FANCD2	15	DMSO	148.25	A2D6	145.625
3	FANCD2	16	DMSO	619.875	A2D6	543.75
3	FANCD2	17	DMSO	53.5	A2D6	51.875
3	FANCD2	18	DMSO	247	A2D6	223.75
3	FANCD2	2	DMSO	109	A2D6	104.5
3	FANCD2	20	DMSO	231	A2D6	213
3	FANCD2	21	DMSO	786.5	A2D6	765.875
3	FANCD2	22	DMSO	284.625	A2D6	264.25
3	FANCD2	23	DMSO	375.375	A2D6	328.25
3	FANCD2	24	DMSO	99.375	A2D6	90
3	FANCD2	25	DMSO	154.5	A2D6	128.375
3	FANCD2	26	DMSO	150.625	A2D6	134.5
3	FANCD2	27	DMSO	277.5	A2D6	250
3	FANCD2	28	DMSO	41.5	A2D6	47
3	FANCD2	29	DMSO	297.5	A2D6	292.5
3	FANCD2	3	DMSO	166.375	A2D6	142.75
3	FANCD2	30	DMSO	513.25	A2D6	462.5
3	FANCD2	31	DMSO	353.75	A2D6	305.125
3	FANCD2	32	DMSO	129.625	A2D6	122.5
3	FANCD2	33	DMSO	171	A2D6	158.5
3	FANCD2	34	DMSO	118.75	A2D6	128.75
3	FANCD2	35	DMSO	31.5	A2D6	33.875
3	FANCD2	36	DMSO	126.625	A2D6	115.125
3	FANCD2	37	DMSO	80.375	A2D6	88.25
3	FANCD2	38	DMSO	247.875	A2D6	242.75
3	FANCD2	39	DMSO	327.75	A2D6	274.875
3	FANCD2	4	DMSO	198	A2D6	184.375
3	FANCD2	40	DMSO	158.875	A2D6	141.5
3	FANCD2	41	DMSO	201.25	A2D6	176.25
3	FANCD2	42	DMSO	1215.75	A2D6	1137.25
3	FANCD2	43	DMSO	277	A2D6	263.75
3	FANCD2	5	DMSO	128.75	A2D6	129.625
3	FANCD2	6	DMSO	101.875	A2D6	72.875
3	FANCD2	7	DMSO	149.75	A2D6	143.5
3	FANCD2	8	DMSO	202.25	A2D6	176.625
3	FANCD2	9	DMSO	223.875	A2D6	204.5
3	FHIT	0	DMSO	21.5	A2D6	16.625
3	FHIT	1	DMSO	180.875	A2D6	156.5
3	FHIT	2	DMSO	163.125	A2D6	153.25
3	FHIT	3	DMSO	53.75	A2D6	45.625
3	FHIT	4	DMSO	220.25	A2D6	210.25
3	FHIT	5	DMSO	177.75	A2D6	161.5
3	FHIT	6	DMSO	101.25	A2D6	101.5
3	FHIT	7	DMSO	123.5	A2D6	107.75
3	FHIT	8	DMSO	164.125	A2D6	137.125
3	FHIT	9	DMSO	179	A2D6	167.375
3	FOXL2	0	DMSO	2098.88	A2D6	2359.88
3	FOXP1	0	DMSO	7537.62	A2D6	6857.12
3	FOXP1	1	DMSO	493.75	A2D6	444
3	FOXP1	10	DMSO	928.875	A2D6	811.75
3	FOXP1	11	DMSO	357.625	A2D6	316.875
3	FOXP1	12	DMSO	113.375	A2D6	98.5
3	FOXP1	13	DMSO	337.75	A2D6	311.375
3	FOXP1	14	DMSO	312.25	A2D6	276.5
3	FOXP1	15	DMSO	1421.38	A2D6	1313.12
3	FOXP1	16	DMSO	1022.38	A2D6	890.5
3	FOXP1	19	DMSO	312	A2D6	302.875
3	FOXP1	2	DMSO	383.25	A2D6	324.875
3	FOXP1	20	DMSO	27.25	A2D6	19.25
3	FOXP1	3	DMSO	916.625	A2D6	828.5
3	FOXP1	4	DMSO	319.75	A2D6	297.25
3	FOXP1	5	DMSO	548.375	A2D6	478.375
3	FOXP1	6	DMSO	1472.12	A2D6	1253.12
3	FOXP1	7	DMSO	375.125	A2D6	336.75
3	FOXP1	8	DMSO	232.875	A2D6	209
3	FOXP1	9	DMSO	252.25	A2D6	245.125
3	GATA2	0	DMSO	4084.88	A2D6	3704.25
3	GATA2	1	DMSO	431.625	A2D6	373.75
3	GATA2	2	DMSO	352.5	A2D6	331
3	GATA2	3	DMSO	2210.88	A2D6	1994
3	GATA2	4	DMSO	82.125	A2D6	84.5
3	GATA2	5	DMSO	85.875	A2D6	111.125
3	GATA2	6	DMSO	122.875	A2D6	112.75
3	GMPS	0	DMSO	22	A2D6	13.625
3	GMPS	1	DMSO	88.125	A2D6	87.5
3	GMPS	10	DMSO	26	A2D6	21.875
3	GMPS	11	DMSO	0	A2D6	0
3	GMPS	12	DMSO	173.375	A2D6	146.625
3	GMPS	13	DMSO	55.25	A2D6	47.875
3	GMPS	14	DMSO	77.375	A2D6	67.75
3	GMPS	15	DMSO	273	A2D6	268.125
3	GMPS	2	DMSO	73.125	A2D6	60.25
3	GMPS	3	DMSO	24.5	A2D6	18
3	GMPS	4	DMSO	93.75	A2D6	102
3	GMPS	5	DMSO	153.875	A2D6	127.125
3	GMPS	6	DMSO	109.375	A2D6	96.625
3	GMPS	7	DMSO	34.75	A2D6	24
3	GMPS	8	DMSO	22	A2D6	26.25
3	GMPS	9	DMSO	87.125	A2D6	80
3	GSK3B	0	DMSO	7657.25	A2D6	7010.62
3	GSK3B	1	DMSO	42.75	A2D6	39.125
3	GSK3B	10	DMSO	1379.75	A2D6	1275
3	GSK3B	2	DMSO	84	A2D6	82.25
3	GSK3B	3	DMSO	233.25	A2D6	217.875
3	GSK3B	4	DMSO	6.375	A2D6	5.375
3	GSK3B	5	DMSO	30.125	A2D6	32.375
3	GSK3B	6	DMSO	82.625	A2D6	81.25
3	GSK3B	7	DMSO	6.75	A2D6	10.375
3	GSK3B	8	DMSO	215.25	A2D6	188.5
3	GSK3B	9	DMSO	39.75	A2D6	38.5
3	KALRN	0	DMSO	202.625	A2D6	187.375
3	KALRN	1	DMSO	1007.12	A2D6	938.375
3	KALRN	10	DMSO	75.75	A2D6	75.625
3	KALRN	11	DMSO	469.25	A2D6	438.125
3	KALRN	12	DMSO	230.125	A2D6	193.875
3	KALRN	13	DMSO	420	A2D6	403.5
3	KALRN	14	DMSO	289	A2D6	271.625
3	KALRN	15	DMSO	328.625	A2D6	313.375
3	KALRN	16	DMSO	1086.75	A2D6	1006.88
3	KALRN	17	DMSO	154.5	A2D6	148.125
3	KALRN	18	DMSO	140.625	A2D6	119.125
3	KALRN	19	DMSO	519.75	A2D6	466.5
3	KALRN	2	DMSO	3497.75	A2D6	3133.25
3	KALRN	20	DMSO	279.875	A2D6	264
3	KALRN	21	DMSO	358.25	A2D6	308.125
3	KALRN	22	DMSO	375.125	A2D6	340.375
3	KALRN	23	DMSO	250.875	A2D6	217.875
3	KALRN	24	DMSO	324	A2D6	276.875
3	KALRN	25	DMSO	275.25	A2D6	285.375
3	KALRN	26	DMSO	172.875	A2D6	137.625
3	KALRN	27	DMSO	470.5	A2D6	394.5
3	KALRN	28	DMSO	581.375	A2D6	511.125
3	KALRN	29	DMSO	323.75	A2D6	319.375
3	KALRN	3	DMSO	293.75	A2D6	283.75
3	KALRN	30	DMSO	305.625	A2D6	258.25
3	KALRN	31	DMSO	71.875	A2D6	59.875
3	KALRN	32	DMSO	155.875	A2D6	125.25
3	KALRN	33	DMSO	4207.75	A2D6	3882.12
3	KALRN	34	DMSO	1239.38	A2D6	1168.62
3	KALRN	35	DMSO	234.5	A2D6	249
3	KALRN	36	DMSO	329.875	A2D6	323.875
3	KALRN	37	DMSO	473.125	A2D6	440.5
3	KALRN	38	DMSO	70.75	A2D6	79
3	KALRN	39	DMSO	403	A2D6	391.875
3	KALRN	4	DMSO	1318.88	A2D6	1246.75
3	KALRN	40	DMSO	225.25	A2D6	215.625
3	KALRN	41	DMSO	121.125	A2D6	109.5
3	KALRN	42	DMSO	422.5	A2D6	376.375
3	KALRN	43	DMSO	310.375	A2D6	311.25
3	KALRN	44	DMSO	280.25	A2D6	242.875
3	KALRN	45	DMSO	385.375	A2D6	341.25
3	KALRN	46	DMSO	112	A2D6	92.375
3	KALRN	47	DMSO	771.375	A2D6	660.875
3	KALRN	48	DMSO	984.875	A2D6	975.125
3	KALRN	49	DMSO	437.625	A2D6	399
3	KALRN	5	DMSO	507.375	A2D6	451.875
3	KALRN	50	DMSO	577.25	A2D6	503.125
3	KALRN	51	DMSO	390.125	A2D6	383.75
3	KALRN	52	DMSO	220.625	A2D6	213.75
3	KALRN	53	DMSO	208.375	A2D6	184.125
3	KALRN	54	DMSO	96.25	A2D6	69.625
3	KALRN	55	DMSO	391.25	A2D6	382.5
3	KALRN	56	DMSO	180.75	A2D6	152.75
3	KALRN	57	DMSO	549.375	A2D6	454.375
3	KALRN	58	DMSO	8.5	A2D6	9
3	KALRN	59	DMSO	4481.12	A2D6	4086.88
3	KALRN	6	DMSO	384.125	A2D6	328.125
3	KALRN	7	DMSO	370.5	A2D6	314.75
3	KALRN	8	DMSO	694.5	A2D6	630.75
3	KALRN	9	DMSO	227.75	A2D6	218.25
3	KAT2B	0	DMSO	23.5	A2D6	24.375
3	KAT2B	1	DMSO	185.25	A2D6	173.125
3	KAT2B	10	DMSO	234.375	A2D6	220.375
3	KAT2B	11	DMSO	121.875	A2D6	132.125
3	KAT2B	12	DMSO	45.625	A2D6	40
3	KAT2B	13	DMSO	177	A2D6	171.25
3	KAT2B	14	DMSO	182.75	A2D6	157.25
3	KAT2B	15	DMSO	535.75	A2D6	469.125
3	KAT2B	16	DMSO	578.125	A2D6	510.875
3	KAT2B	17	DMSO	2514.38	A2D6	2294.5
3	KAT2B	2	DMSO	191.75	A2D6	191.5
3	KAT2B	3	DMSO	6.125	A2D6	2.5
3	KAT2B	4	DMSO	130.75	A2D6	109.125
3	KAT2B	5	DMSO	191	A2D6	170.75
3	KAT2B	6	DMSO	70.25	A2D6	64.75
3	KAT2B	7	DMSO	325.25	A2D6	303.875
3	KAT2B	8	DMSO	194	A2D6	178.375
3	KAT2B	9	DMSO	1248.25	A2D6	1087.75
3	KLHL6	0	DMSO	8308	A2D6	7691.5
3	KLHL6	1	DMSO	1452.12	A2D6	1343.88
3	KLHL6	2	DMSO	1001.75	A2D6	933.625
3	KLHL6	3	DMSO	1222.25	A2D6	1115.88
3	KLHL6	4	DMSO	1481.88	A2D6	1334.38
3	KLHL6	5	DMSO	267.75	A2D6	222.25
3	KLHL6	6	DMSO	557	A2D6	497.75
3	MECOM	0	DMSO	2403	A2D6	2175.12
3	MECOM	1	DMSO	66.75	A2D6	52.25
3	MECOM	10	DMSO	167.625	A2D6	139.875
3	MECOM	11	DMSO	53.5	A2D6	58.625
3	MECOM	12	DMSO	703	A2D6	620.875
3	MECOM	13	DMSO	111.625	A2D6	97
3	MECOM	14	DMSO	1785.25	A2D6	1546.62
3	MECOM	15	DMSO	1912	A2D6	1726.75
3	MECOM	16	DMSO	190.125	A2D6	174.125
3	MECOM	2	DMSO	613.5	A2D6	601.25
3	MECOM	3	DMSO	59.75	A2D6	49.5
3	MECOM	4	DMSO	65.5	A2D6	61.75
3	MECOM	5	DMSO	25.25	A2D6	24.25
3	MECOM	6	DMSO	121.875	A2D6	112.25
3	MECOM	7	DMSO	69.125	A2D6	70.125
3	MECOM	8	DMSO	122.5	A2D6	109.75
3	MECOM	9	DMSO	4106.5	A2D6	3630
3	MITF	0	DMSO	1306.38	A2D6	1144.38
3	MITF	1	DMSO	1708.25	A2D6	1540.5
3	MITF	2	DMSO	1841.12	A2D6	1700.12
3	MITF	3	DMSO	63.5	A2D6	57.5
3	MITF	4	DMSO	85.25	A2D6	75
3	MITF	5	DMSO	114.5	A2D6	100.5
3	MITF	6	DMSO	179.75	A2D6	144.75
3	MITF	7	DMSO	214.25	A2D6	216.75
3	MITF	8	DMSO	5296.12	A2D6	4891.5
3	MLH1	0	DMSO	909.625	A2D6	858.375
3	MLH1	1	DMSO	137.5	A2D6	142.25
3	MLH1	10	DMSO	404.5	A2D6	337.375
3	MLH1	11	DMSO	668.875	A2D6	658.125
3	MLH1	12	DMSO	329.375	A2D6	319.875
3	MLH1	13	DMSO	448.5	A2D6	411.25
3	MLH1	14	DMSO	11	A2D6	8.5
3	MLH1	15	DMSO	174.875	A2D6	152.625
3	MLH1	16	DMSO	235.75	A2D6	224.625
3	MLH1	17	DMSO	234.625	A2D6	200.375
3	MLH1	18	DMSO	559.5	A2D6	557.5
3	MLH1	2	DMSO	16.75	A2D6	11.5
3	MLH1	3	DMSO	190.25	A2D6	190.75
3	MLH1	4	DMSO	31.375	A2D6	29.875
3	MLH1	5	DMSO	256.75	A2D6	232.75
3	MLH1	6	DMSO	175.25	A2D6	161
3	MLH1	7	DMSO	163.75	A2D6	155.75
3	MLH1	8	DMSO	224.75	A2D6	215.5
3	MLH1	9	DMSO	313.75	A2D6	271.625
3	MST1R	0	DMSO	1141.75	A2D6	1054
3	MST1R	1	DMSO	32.75	A2D6	31.25
3	MST1R	10	DMSO	574.75	A2D6	554.875
3	MST1R	11	DMSO	453.75	A2D6	409.125
3	MST1R	12	DMSO	294.5	A2D6	275
3	MST1R	13	DMSO	479.75	A2D6	470.75
3	MST1R	14	DMSO	313.5	A2D6	316.625
3	MST1R	15	DMSO	325.875	A2D6	284.875
3	MST1R	16	DMSO	422.875	A2D6	382.375
3	MST1R	17	DMSO	296.875	A2D6	260.625
3	MST1R	18	DMSO	3046.75	A2D6	2838.75
3	MST1R	2	DMSO	106.25	A2D6	97.5
3	MST1R	3	DMSO	199.625	A2D6	177.75
3	MST1R	4	DMSO	359.5	A2D6	309.25
3	MST1R	5	DMSO	340.25	A2D6	311.375
3	MST1R	6	DMSO	1594	A2D6	1488.62
3	MST1R	7	DMSO	553.5	A2D6	504.875
3	MST1R	8	DMSO	123.75	A2D6	116.25
3	MST1R	9	DMSO	1190	A2D6	1188.12
3	MYD88	0	DMSO	1647.38	A2D6	1544.5
3	MYD88	1	DMSO	673.25	A2D6	627.875
3	MYD88	2	DMSO	5495.12	A2D6	5082.12
3	PBRM1	0	DMSO	4020.88	A2D6	3787.12
3	PBRM1	1	DMSO	1120.88	A2D6	1024.38
3	PBRM1	10	DMSO	159.625	A2D6	143.375
3	PBRM1	11	DMSO	265.5	A2D6	222.625
3	PBRM1	12	DMSO	263.625	A2D6	254.375
3	PBRM1	13	DMSO	1620.12	A2D6	1508.62
3	PBRM1	14	DMSO	62.75	A2D6	55
3	PBRM1	15	DMSO	870.25	A2D6	751.5
3	PBRM1	16	DMSO	94.25	A2D6	89.875
3	PBRM1	17	DMSO	201.875	A2D6	179.375
3	PBRM1	18	DMSO	314.625	A2D6	305
3	PBRM1	19	DMSO	161.875	A2D6	153.25
3	PBRM1	2	DMSO	226.75	A2D6	211.875
3	PBRM1	20	DMSO	114.5	A2D6	103.5
3	PBRM1	21	DMSO	58	A2D6	53.25
3	PBRM1	22	DMSO	88.75	A2D6	82.125
3	PBRM1	23	DMSO	103.375	A2D6	91
3	PBRM1	24	DMSO	22.75	A2D6	12.5
3	PBRM1	25	DMSO	103.25	A2D6	96.125
3	PBRM1	26	DMSO	84.75	A2D6	73.25
3	PBRM1	27	DMSO	87.5	A2D6	80.5
3	PBRM1	28	DMSO	179.5	A2D6	160.75
3	PBRM1	29	DMSO	2.25	A2D6	0
3	PBRM1	3	DMSO	267.5	A2D6	261.625
3	PBRM1	4	DMSO	707	A2D6	633.75
3	PBRM1	5	DMSO	331.875	A2D6	279.5
3	PBRM1	6	DMSO	24	A2D6	23
3	PBRM1	7	DMSO	17	A2D6	20.25
3	PBRM1	8	DMSO	196.625	A2D6	170.5
3	PBRM1	9	DMSO	833.75	A2D6	739.875
3	PIK3CA	0	DMSO	1.75	A2D6	1
3	PIK3CA	1	DMSO	471.5	A2D6	469.875
3	PIK3CA	10	DMSO	206.875	A2D6	163.25
3	PIK3CA	11	DMSO	103.5	A2D6	91.625
3	PIK3CA	12	DMSO	109.75	A2D6	110.5
3	PIK3CA	13	DMSO	42.5	A2D6	33
3	PIK3CA	14	DMSO	26.5	A2D6	21.75
3	PIK3CA	15	DMSO	62.25	A2D6	52.25
3	PIK3CA	16	DMSO	50.625	A2D6	52.5
3	PIK3CA	17	DMSO	65.5	A2D6	60.125
3	PIK3CA	18	DMSO	150.375	A2D6	130.75
3	PIK3CA	19	DMSO	61	A2D6	43.625
3	PIK3CA	2	DMSO	467.875	A2D6	398.25
3	PIK3CA	20	DMSO	1846.5	A2D6	1732
3	PIK3CA	3	DMSO	170.5	A2D6	157.75
3	PIK3CA	4	DMSO	103.25	A2D6	107
3	PIK3CA	5	DMSO	91.75	A2D6	89.25
3	PIK3CA	6	DMSO	43.875	A2D6	51
3	PIK3CA	7	DMSO	58.25	A2D6	60.125
3	PIK3CA	8	DMSO	77.75	A2D6	78.375
3	PIK3CA	9	DMSO	62.25	A2D6	54
3	PIK3CB	0	DMSO	4220.5	A2D6	3748.62
3	PIK3CB	1	DMSO	279.375	A2D6	268.25
3	PIK3CB	10	DMSO	443.75	A2D6	420.75
3	PIK3CB	11	DMSO	109.75	A2D6	92.25
3	PIK3CB	12	DMSO	643.5	A2D6	602.375
3	PIK3CB	14	DMSO	94.5	A2D6	71.875
3	PIK3CB	15	DMSO	227.25	A2D6	202.125
3	PIK3CB	16	DMSO	58.75	A2D6	62.5
3	PIK3CB	17	DMSO	52	A2D6	60.5
3	PIK3CB	18	DMSO	191.5	A2D6	188
3	PIK3CB	19	DMSO	345	A2D6	309.375
3	PIK3CB	2	DMSO	192.25	A2D6	171.75
3	PIK3CB	20	DMSO	331.625	A2D6	278.375
3	PIK3CB	21	DMSO	101.75	A2D6	90.25
3	PIK3CB	3	DMSO	124.125	A2D6	114.75
3	PIK3CB	4	DMSO	164.625	A2D6	160.625
3	PIK3CB	5	DMSO	41.75	A2D6	37.5
3	PIK3CB	6	DMSO	227.375	A2D6	210.125
3	PIK3CB	7	DMSO	192.25	A2D6	187.25
3	PIK3CB	8	DMSO	45.625	A2D6	37
3	PIK3CB	9	DMSO	162.5	A2D6	158.5
3	PPARG	0	DMSO	527.5	A2D6	480.5
3	PPARG	1	DMSO	1326.75	A2D6	1264.62
3	PPARG	2	DMSO	309.25	A2D6	300.375
3	PPARG	3	DMSO	217	A2D6	203.25
3	PPARG	4	DMSO	1447.88	A2D6	1326.5
3	PPARG	5	DMSO	1163.88	A2D6	1079.75
3	PPARG	6	DMSO	1158.62	A2D6	1029.75
3	PRKCI	0	DMSO	92.875	A2D6	98.625
3	PRKCI	1	DMSO	53	A2D6	48
3	PRKCI	10	DMSO	149.375	A2D6	115.625
3	PRKCI	11	DMSO	35.75	A2D6	30
3	PRKCI	12	DMSO	31.75	A2D6	36.75
3	PRKCI	13	DMSO	77	A2D6	79.75
3	PRKCI	14	DMSO	106.5	A2D6	111
3	PRKCI	15	DMSO	82.75	A2D6	86.75
3	PRKCI	16	DMSO	64.25	A2D6	49.75
3	PRKCI	17	DMSO	2331	A2D6	2205
3	PRKCI	2	DMSO	53	A2D6	55
3	PRKCI	3	DMSO	126.5	A2D6	114.125
3	PRKCI	4	DMSO	47.5	A2D6	45.5
3	PRKCI	5	DMSO	214.75	A2D6	183.75
3	PRKCI	6	DMSO	53	A2D6	52.625
3	PRKCI	7	DMSO	61.75	A2D6	67.625
3	PRKCI	8	DMSO	60.25	A2D6	44.25
3	PRKCI	9	DMSO	195.5	A2D6	175
3	RAF1	0	DMSO	3246.38	A2D6	2831.88
3	RAF1	1	DMSO	292.25	A2D6	264
3	RAF1	10	DMSO	88.875	A2D6	99.25
3	RAF1	11	DMSO	158.375	A2D6	131.75
3	RAF1	12	DMSO	22	A2D6	17.25
3	RAF1	13	DMSO	156.375	A2D6	153.375
3	RAF1	14	DMSO	186.75	A2D6	158.125
3	RAF1	15	DMSO	548.375	A2D6	508.875
3	RAF1	16	DMSO	245.625	A2D6	239.875
3	RAF1	2	DMSO	198.875	A2D6	184.625
3	RAF1	3	DMSO	138.25	A2D6	127.25
3	RAF1	4	DMSO	331.625	A2D6	325
3	RAF1	5	DMSO	277.375	A2D6	255.125
3	RAF1	6	DMSO	279.375	A2D6	256.75
3	RAF1	7	DMSO	232.75	A2D6	205.125
3	RAF1	8	DMSO	213.75	A2D6	205.5
3	RAF1	9	DMSO	220.25	A2D6	201.375
3	RHOA	0	DMSO	1802.75	A2D6	1714.38
3	RHOA	1	DMSO	303.125	A2D6	294.375
3	RHOA	2	DMSO	322.875	A2D6	307.375
3	RHOA	3	DMSO	118.5	A2D6	117
3	RHOA	4	DMSO	66.5	A2D6	73.75
3	SETD2	0	DMSO	1690.12	A2D6	1604.25
3	SETD2	1	DMSO	240.375	A2D6	224.75
3	SETD2	10	DMSO	279.75	A2D6	255
3	SETD2	11	DMSO	147.25	A2D6	114.75
3	SETD2	12	DMSO	232.75	A2D6	191.5
3	SETD2	13	DMSO	152.125	A2D6	132.25
3	SETD2	14	DMSO	39	A2D6	32.375
3	SETD2	15	DMSO	262.25	A2D6	220.375
3	SETD2	16	DMSO	29.5	A2D6	31.375
3	SETD2	17	DMSO	2	A2D6	1.75
3	SETD2	18	DMSO	8603.5	A2D6	7706.5
3	SETD2	19	DMSO	64	A2D6	54.375
3	SETD2	2	DMSO	129	A2D6	132.875
3	SETD2	20	DMSO	2.5	A2D6	2.5
3	SETD2	3	DMSO	135.625	A2D6	118.875
3	SETD2	4	DMSO	135.375	A2D6	117.5
3	SETD2	5	DMSO	135	A2D6	122.5
3	SETD2	6	DMSO	1882.75	A2D6	1646
3	SETD2	7	DMSO	178.375	A2D6	153.5
3	SETD2	8	DMSO	137.75	A2D6	145.875
3	SETD2	9	DMSO	1908.5	A2D6	1787.62
3	SOX2	0	DMSO	3237.25	A2D6	2939.5
3	TERC	0	DMSO	513.5	A2D6	469.625
3	TGFBR2	0	DMSO	246.625	A2D6	210.75
3	TGFBR2	1	DMSO	8	A2D6	4.25
3	TGFBR2	2	DMSO	106.125	A2D6	85.25
3	TGFBR2	3	DMSO	212.375	A2D6	151.375
3	TGFBR2	4	DMSO	2509.38	A2D6	2287.25
3	TGFBR2	5	DMSO	176.125	A2D6	160.5
3	TGFBR2	6	DMSO	345.25	A2D6	332
3	TGFBR2	7	DMSO	4960.75	A2D6	4332.5
3	TNK2	0	DMSO	2196.62	A2D6	2139.38
3	TNK2	1	DMSO	236.75	A2D6	213.75
3	TNK2	10	DMSO	174.125	A2D6	179.5
[truncated: 6,316 more rows]
