# Supplementary material for: PTEN deletion drives acute myeloid leukemia resistance to MEK inhibitors
Source: Oncotarget. 2019 Oct 8;10(56):5755–67. doi: 10.18632/oncotarget.27206 (PMC6791388; doi:10.18632/oncotarget.27206)
Supplement: Supplementary file 3 [file oncotarget-10-5755-s003.xlsx]

## Sheet: Sheet1
Hugo_Symbol	Entrez_Gene_Id	Center	NCBI_Build	Chromosome	Start_Position	End_Position	Strand	Variant_Classification	Variant_Type	Reference_Allele	Tumor_Seq_Allele1	Tumor_Seq_Allele2	Verification_Status	Validation_Status	Mutation_Status	dbSNP_RS	Tumor_Sample_Barcode	amino_acid_change	Ensembl_Gene	Ensembl_Transcript	Impact	RefCount	AltCount	Coverage
HDAC1	0	MHTP	hs37d5	1	32798830	32798830	0	3'UTR	SNP	A	C	C	Unknown	Untested	Somatic	0	AZD6244-1	0	ENSG00000116478	ENST00000373548	MODIFIER	52	3	55
MPL	0	MHTP	hs37d5	1	43805869	43805869	0	Targeted_Region	SNP	T	A	A	Unknown	Untested	Somatic	0	AZD6244-1	0	ENSG00000117400	ENST00000372470	LOW	98	4	102
PTPRF	0	MHTP	hs37d5	1	44083662	44083662	0	Targeted_Region	SNP	G	GGAGAGCGATC	GGAGAGCGATC	Unknown	Untested	Somatic	0	AZD6244-1	0	ENSG00000142949	ENST00000438120	LOW	16	5	21
PTPRF	0	MHTP	hs37d5	1	44083664	44083664	0	Targeted_Region	SNP	T	TGCA	TGCA	Unknown	Untested	Somatic	0	AZD6244-1	0	ENSG00000142949	ENST00000438120	LOW	16	3	19
ABL2	0	MHTP	hs37d5	1	179112172	179112172	0	Missense_Mutation	SNP	A	G	G	Unknown	Untested	Somatic	0	AZD6244-1	p.L3P	ENSG00000143322	ENST00000408940	MODERATE	33	4	37
PARP1	0	MHTP	hs37d5	1	226553809	226553809	0	Targeted_Region	SNP	G	A	A	Unknown	Untested	Somatic	0	AZD6244-1	0	ENSG00000143799	ENST00000366794	LOW	98	8	106
KAT2B	0	MHTP	hs37d5	3	20142709	20142709	0	3'Flank	SNP	G	A	A	Unknown	Untested	Somatic	0	AZD6244-1	0	ENSG00000114166	ENST00000426228	MODIFIER	15	3	18
IL7R	0	MHTP	hs37d5	5	35879767	35879767	0	3'Flank	SNP	A	G	G	Unknown	Untested	Somatic	0	AZD6244-1	0	ENSG00000168685	ENST00000303115	MODIFIER	43	4	47
GABRR1	0	MHTP	hs37d5	6	89912908	89912908	0	Targeted_Region	SNP	G	A	A	Unknown	Untested	Somatic	0	AZD6244-1	0	ENSG00000146276	ENST00000454853	LOW	5	4	9
EGFR	0	MHTP	hs37d5	7	55270378	55270378	0	Frame_Shift_Del	SNP	GC	G	G	Unknown	Untested	Somatic	0	AZD6244-1	p.S106	ENSG00000146648	ENST00000455089	HIGH	65	8	73
SMO	0	MHTP	hs37d5	7	128852489	128852489	0	3'UTR	SNP	T	A	A	Unknown	Untested	Somatic	0	AZD6244-1	0	ENSG00000128602	ENST00000249373	MODIFIER	66	5	71
PTK2	0	MHTP	hs37d5	8	141874573	141874573	0	Targeted_Region	SNP	G	A	A	Unknown	Untested	Somatic	0	AZD6244-1	0	ENSG00000169398	ENST00000521059	LOW	19	5	24
MMRN2	0	MHTP	hs37d5	10	88718328	88718328	0	5'Flank	SNP	T	C	C	Unknown	Untested	Somatic	0	AZD6244-1	0	ENSG00000173269	ENST00000372027	MODIFIER	81	3	84
IGF2	0	MHTP	hs37d5	11	2152025	2152025	0	3'UTR	SNP	C	T	T	Unknown	Untested	Somatic	0	AZD6244-1	0	ENSG00000167244	ENST00000381395	MODIFIER	40	4	44
CCND1	0	MHTP	hs37d5	11	69467142	69467142	0	3'UTR	SNP	GT	G	G	Unknown	Untested	Somatic	0	AZD6244-1	0	ENSG00000110092	ENST00000227507	MODIFIER	59	6	65
FGF3	0	MHTP	hs37d5	11	69624985	69624985	0	3'Flank	SNP	G	GA	GA	Unknown	Untested	Somatic	0	AZD6244-1	0	ENSG00000186895	ENST00000334134	MODIFIER	13	3	16
FGF3	0	MHTP	hs37d5	11	69624986	69624986	0	3'Flank	SNP	G	GAGCGATCCT	GAGCGATCCT	Unknown	Untested	Somatic	0	AZD6244-1	0	ENSG00000186895	ENST00000334134	MODIFIER	13	3	16
NAV3	0	MHTP	hs37d5	12	78515973	78515973	0	Missense_Mutation	SNP	T	C	C	Unknown	Untested	Somatic	0	AZD6244-1	p.S1335P	ENSG00000067798	ENST00000397909	MODERATE	79	3	82
POLE	0	MHTP	hs37d5	12	133249187	133249187	0	3'Flank	SNP	A	G	G	Unknown	Untested	Somatic	0	AZD6244-1	0	ENSG00000177084	ENST00000535934	MODIFIER	54	4	58
PARP2	0	MHTP	hs37d5	14	20824755	20824755	0	Silent	SNP	T	C	C	Unknown	Untested	Somatic	0	AZD6244-1	p.L425L	ENSG00000129484	ENST00000250416	LOW	27	4	31
GATA6	0	MHTP	hs37d5	18	19781060	19781060	0	3'UTR	SNP	GGCCTTGCCTGCTATGGAATATT	G	G	Unknown	Untested	Somatic	0	AZD6244-1	0	ENSG00000141448	ENST00000269216	MODIFIER	15	2	17
CD79A	0	MHTP	hs37d5	19	42381104	42381104	0	5'Flank	SNP	C	T	T	Unknown	Untested	Somatic	0	AZD6244-1	0	ENSG00000105369	ENST00000597454	MODIFIER	52	4	56
GNAS	0	MHTP	hs37d5	20	57428720	57428720	0	Missense_Mutation	SNP	T	C	C	Unknown	Untested	Somatic	0	AZD6244-1	p.F134L	ENSG00000087460	ENST00000371100	MODERATE	38	3	41
ERG	0	MHTP	hs37d5	21	39763102	39763102	0	3'Flank	SNP	T	A	A	Unknown	Untested	Somatic	0	AZD6244-1	0	ENSG00000157554	ENST00000481609	MODIFIER	28	4	32
EP300	0	MHTP	hs37d5	22	41554599	41554599	0	Targeted_Region	SNP	G	GAGAGC	GAGAGC	Unknown	Untested	Somatic	0	AZD6244-1	0	ENSG00000100393	ENST00000263253	LOW	4	2	6
EP300	0	MHTP	hs37d5	22	41554600	41554600	0	Targeted_Region	SNP	T	G	G	Unknown	Untested	Somatic	0	AZD6244-1	0	ENSG00000100393	ENST00000263253	LOW	4	2	6
ARAF	0	MHTP	hs37d5	X	47426151	47426151	0	Missense_Mutation	SNP	C	T	T	Unknown	Untested	Somatic	0	AZD6244-1	p.T224M	ENSG00000078061	ENST00000377045	MODERATE	16	4	20
SPEN	0	MHTP	hs37d5	1	16260777	16260777	0	Missense_Mutation	SNP	G	A	A	Unknown	Untested	Somatic	0	AZD6244-2	p.S2681N	ENSG00000065526	ENST00000375759	MODERATE	76	11	87
SPEN	0	MHTP	hs37d5	1	16265725	16265725	0	Targeted_Region	SNP	C	T	T	Unknown	Untested	Somatic	0	AZD6244-2	0	ENSG00000065526	ENST00000375759	LOW	25	4	29
NOTCH2	0	MHTP	hs37d5	1	120466362	120466362	0	Missense_Mutation	SNP	T	C	C	Unknown	Untested	Somatic	0	AZD6244-2	p.E1586G	ENSG00000134250	ENST00000256646	MODERATE	88	5	93
ABL2	0	MHTP	hs37d5	1	179087980	179087980	0	Targeted_Region	SNP	A	G	G	Unknown	Untested	Somatic	0	AZD6244-2	0	ENSG00000143322	ENST00000502732	LOW	38	3	41
PARP1	0	MHTP	hs37d5	1	226580187	226580187	0	Targeted_Region	SNP	T	C	C	Unknown	Untested	Somatic	0	AZD6244-2	0	ENSG00000143799	ENST00000366794	LOW	3	4	7
AC005041.11	0	MHTP	hs37d5	2	74644854	74644854	0	5'Flank	SNP	T	A	A	Unknown	Untested	Somatic	0	AZD6244-2	0	ENSG00000234521	ENST00000448783	MODIFIER	19	6	25
ERCC3	0	MHTP	hs37d5	2	128038120	128038120	0	Missense_Mutation	SNP	A	G	G	Unknown	Untested	Somatic	0	AZD6244-2	p.I477T	ENSG00000163161	ENST00000285398	MODERATE	69	5	74
VHL	0	MHTP	hs37d5	3	10188158	10188158	0	Targeted_Region	SNP	A	T	T	Unknown	Untested	Somatic	0	AZD6244-2	0	ENSG00000134086	ENST00000256474	LOW	40	3	43
SETD2	0	MHTP	hs37d5	3	47125383	47125383	0	Missense_Mutation	SNP	T	G	G	Unknown	Untested	Somatic	0	AZD6244-2	p.K1963Q	ENSG00000181555	ENST00000409792	MODERATE	83	15	98
SLIT2	0	MHTP	hs37d5	4	20555320	20555320	0	Targeted_Region	SNP	A	C	C	Unknown	Untested	Somatic	0	AZD6244-2	0	ENSG00000145147	ENST00000503823	LOW	2	2	4
FIP1L1	0	MHTP	hs37d5	4	55124808	55124808	0	Intron	SNP	T	C	C	Unknown	Untested	Somatic	0	AZD6244-2	0	ENSG00000145216	ENST00000507166	MODIFIER	42	4	46
FAT1	0	MHTP	hs37d5	4	187549491	187549491	0	Missense_Mutation	SNP	G	A	A	Unknown	Untested	Somatic	0	AZD6244-2	p.R1543C	ENSG00000083857	ENST00000441802	MODERATE	83	5	88
PDGFRB	0	MHTP	hs37d5	5	149512248	149512248	0	Targeted_Region	SNP	A	T	T	Unknown	Untested	Somatic	0	AZD6244-2	0	ENSG00000113721	ENST00000261799	LOW	9	3	12
FLT4	0	MHTP	hs37d5	5	180043421	180043421	0	Missense_Mutation	SNP	G	T	T	Unknown	Untested	Somatic	0	AZD6244-2	p.D1055E	ENSG00000037280	ENST00000261937	MODERATE	123	7	130
FLT4	0	MHTP	hs37d5	5	180056148	180056148	0	Targeted_Region	SNP	T	C	C	Unknown	Untested	Somatic	0	AZD6244-2	0	ENSG00000037280	ENST00000261937	LOW	51	4	55
GABRR1	0	MHTP	hs37d5	6	89912908	89912908	0	Targeted_Region	SNP	G	A	A	Unknown	Untested	Somatic	0	AZD6244-2	0	ENSG00000146276	ENST00000454853	LOW	6	3	9
FOXO3	0	MHTP	hs37d5	6	108984585	108984585	0	Targeted_Region	SNP	T	C	C	Unknown	Untested	Somatic	0	AZD6244-2	0	ENSG00000118689	ENST00000343882	LOW	52	4	56
CARD11	0	MHTP	hs37d5	7	2985361	2985361	0	3'Flank	SNP	GACACAC	G	G	Unknown	Untested	Somatic	0	AZD6244-2	0	ENSG00000198286	ENST00000356408	MODIFIER	8	4	12
AC106873.4	0	MHTP	hs37d5	7	116612215	116612215	0	5'Flank	SNP	C	G	G	Unknown	Untested	Somatic	0	AZD6244-2	0	ENSG00000228368	ENST00000420664	MODIFIER	17	6	23
AC106873.4	0	MHTP	hs37d5	7	116612217	116612217	0	5'Flank	SNP	T	G	G	Unknown	Untested	Somatic	0	AZD6244-2	0	ENSG00000228368	ENST00000420664	MODIFIER	17	6	23
FLNC	0	MHTP	hs37d5	7	128499026	128499026	0	3'UTR	SNP	A	G	G	Unknown	Untested	Somatic	0	AZD6244-2	0	ENSG00000128591	ENST00000325888	MODIFIER	23	3	26
NOS3	0	MHTP	hs37d5	7	150697760	150697760	0	5'Flank	SNP	GA	G	G	Unknown	Untested	Somatic	0	AZD6244-2	0	ENSG00000164867	ENST00000460603	MODIFIER	31	5	36
WT1	0	MHTP	hs37d5	11	32449676	32449676	0	Intron	SNP	T	C	C	Unknown	Untested	Somatic	0	AZD6244-2	0	ENSG00000184937	ENST00000332351	MODIFIER	4	4	8
BIRC3	0	MHTP	hs37d5	11	102195426	102195426	0	Silent	SNP	C	T	T	Unknown	Untested	Somatic	0	AZD6244-2	p.D62D	ENSG00000023445	ENST00000263464	LOW	33	3	36
BRCA2	0	MHTP	hs37d5	13	32913630	32913630	0	Frame_Shift_Ins	SNP	A	AGAGAGCGATCC	AGAGAGCGATCC	Unknown	Untested	Somatic	0	AZD6244-2	p.N171	ENSG00000139618	ENST00000380152	HIGH	12	2	14
ERCC5	0	MHTP	hs37d5	13	103506010	103506010	0	Targeted_Region	SNP	A	C	C	Unknown	Untested	Somatic	0	AZD6244-2	0	ENSG00000134899	ENST00000355739	LOW	9	5	14
TSC2	0	MHTP	hs37d5	16	2129171	2129171	0	Silent	SNP	C	T	T	Unknown	Untested	Somatic	0	AZD6244-2	p.F1035F	ENSG00000103197	ENST00000219476	LOW	47	5	52
LAMA1	0	MHTP	hs37d5	18	7023065	7023065	0	Targeted_Region	SNP	AC	A	A	Unknown	Untested	Somatic	0	AZD6244-2	0	ENSG00000101680	ENST00000389658	LOW	29	4	33
KEAP1	0	MHTP	hs37d5	19	10600344	10600344	0	Missense_Mutation	SNP	T	C	C	Unknown	Untested	Somatic	0	AZD6244-2	p.N504S	ENSG00000079999	ENST00000171111	MODERATE	123	4	127
PRKCG	0	MHTP	hs37d5	19	54396721	54396721	0	3'Flank	SNP	G	A	A	Unknown	Untested	Somatic	0	AZD6244-2	0	ENSG00000126583	ENST00000479081	MODIFIER	23	3	26
DNMT3B	0	MHTP	hs37d5	20	31369334	31369334	0	Intron	SNP	C	T	T	Unknown	Untested	Somatic	0	AZD6244-2	0	ENSG00000088305	ENST00000328111	MODIFIER	45	3	48
BAGE2	0	MHTP	hs37d5	21	11026806	11026806	0	RNA	SNP	G	A	A	Unknown	Untested	Somatic	0	AZD6244-2	0	ENSG00000187172	ENST00000496773	MODIFIER	18	5	23
LZTR1	0	MHTP	hs37d5	22	21349367	21349367	0	5'Flank	SNP	T	A	A	Unknown	Untested	Somatic	0	AZD6244-2	0	ENSG00000099949	ENST00000463909	MODIFIER	14	5	19
PTCH2	0	MHTP	hs37d5	1	45285933	45285933	0	3'UTR	SNP	A	G	G	Unknown	Untested	Somatic	0	AZD6244-3	0	ENSG00000117425	ENST00000438067	MODIFIER	132	6	138
NOTCH2	0	MHTP	hs37d5	1	120497577	120497577	0	Targeted_Region	SNP	T	C	C	Unknown	Untested	Somatic	0	AZD6244-3	0	ENSG00000134250	ENST00000256646	LOW	36	3	39
FH	0	MHTP	hs37d5	1	241680692	241680692	0	5'Flank	SNP	T	G	G	Unknown	Untested	Somatic	0	AZD6244-3	0	ENSG00000091483	ENST00000497042	MODIFIER	44	7	51
DNMT3A	0	MHTP	hs37d5	2	25498540	25498540	0	Intron	SNP	T	TGAGAGCGATCCTG	TGAGAGCGATCCTG	Unknown	Untested	Somatic	0	AZD6244-3	0	ENSG00000119772	ENST00000264709	MODIFIER	4	3	7
LRP1B	0	MHTP	hs37d5	2	141806576	141806576	0	Missense_Mutation	SNP	T	C	C	Unknown	Untested	Somatic	0	AZD6244-3	p.R590G	ENSG00000168702	ENST00000389484	MODERATE	68	4	72
KAT2B	0	MHTP	hs37d5	3	20136683	20136683	0	Intron	SNP	T	G	G	Unknown	Untested	Somatic	0	AZD6244-3	0	ENSG00000114166	ENST00000263754	MODIFIER	20	5	25
KAT2B	0	MHTP	hs37d5	3	20142739	20142739	0	3'Flank	SNP	TG	T	T	Unknown	Untested	Somatic	0	AZD6244-3	0	ENSG00000114166	ENST00000426228	MODIFIER	20	6	26
RHOA	0	MHTP	hs37d5	3	49397186	49397186	0	3'UTR	SNP	T	TGAGGCGATCC	TGAGGCGATCC	Unknown	Untested	Somatic	0	AZD6244-3	0	ENSG00000067560	ENST00000418115	MODIFIER	11	2	13
RHOA	0	MHTP	hs37d5	3	49397188	49397188	0	3'UTR	SNP	T	TG	TG	Unknown	Untested	Somatic	0	AZD6244-3	0	ENSG00000067560	ENST00000418115	MODIFIER	11	2	13
RAD50	0	MHTP	hs37d5	5	131978774	131978774	0	Missense_Mutation	SNP	C	T	T	Unknown	Untested	Somatic	0	AZD6244-3	p.T155I	ENSG00000113522	ENST00000455677	MODERATE	79	4	83
FGFR4	0	MHTP	hs37d5	5	176519647	176519647	0	Missense_Mutation	SNP	A	G	G	Unknown	Untested	Somatic	0	AZD6244-3	p.T307A	ENSG00000160867	ENST00000292408	MODERATE	37	4	41
IRF4	0	MHTP	hs37d5	6	409747	409747	0	3'UTR	SNP	A	C	C	Unknown	Untested	Somatic	0	AZD6244-3	0	ENSG00000137265	ENST00000380956	MODIFIER	29	3	32
FANCE	0	MHTP	hs37d5	6	35423604	35423604	0	Missense_Mutation	SNP	C	T	T	Unknown	Untested	Somatic	0	AZD6244-3	p.P110L	ENSG00000112039	ENST00000229769	MODERATE	81	4	85
RPS6KA2	0	MHTP	hs37d5	6	166825065	166825065	0	3'UTR	SNP	G	GAGAGCGATCC	GAGAGCGATCC	Unknown	Untested	Somatic	0	AZD6244-3	0	ENSG00000071242	ENST00000510118	MODIFIER	48	3	51
TRRAP	0	MHTP	hs37d5	7	98515094	98515094	0	Missense_Mutation	SNP	T	C	C	Unknown	Untested	Somatic	0	AZD6244-3	p.L805P	ENSG00000196367	ENST00000359863	MODERATE	83	5	88
CAV1	0	MHTP	hs37d5	7	116200237	116200237	0	3'UTR	SNP	A	T	T	Unknown	Untested	Somatic	0	AZD6244-3	0	ENSG00000105974	ENST00000341049	MODIFIER	43	4	47
EPHB6	0	MHTP	hs37d5	7	142563973	142563973	0	Missense_Mutation	SNP	T	A	A	Unknown	Untested	Somatic	0	AZD6244-3	p.V454E	ENSG00000106123	ENST00000392957	MODERATE	70	2	72
NOS3	0	MHTP	hs37d5	7	150700143	150700143	0	3'Flank	SNP	T	C	C	Unknown	Untested	Somatic	0	AZD6244-3	0	ENSG00000164867	ENST00000460603	MODIFIER	28	3	31
PTK2	0	MHTP	hs37d5	8	141668733	141668733	0	3'UTR	SNP	G	GCGATCC	GCGATCC	Unknown	Untested	Somatic	0	AZD6244-3	0	ENSG00000169398	ENST00000517887	MODIFIER	14	1	15
JAK2	0	MHTP	hs37d5	9	5022191	5022191	0	Frame_Shift_Ins	SNP	T	TGAGAGCG	TGAGAGCG	Unknown	Untested	Somatic	0	AZD6244-3	p.I6	ENSG00000096968	ENST00000381652	HIGH	15	4	19
NTRK2	0	MHTP	hs37d5	9	87570296	87570296	0	Missense_Mutation	SNP	G	A	A	Unknown	Untested	Somatic	0	AZD6244-3	p.G679D	ENSG00000148053	ENST00000277120	MODERATE	88	12	100
ABCA1	0	MHTP	hs37d5	9	107579589	107579589	0	Intron	SNP	A	G	G	Unknown	Untested	Somatic	0	AZD6244-3	0	ENSG00000165029	ENST00000374736	MODIFIER	133	7	140
RP4-607I7.1	0	MHTP	hs37d5	11	35160344	35160344	0	5'Flank	SNP	C	T	T	Unknown	Untested	Somatic	0	AZD6244-3	0	ENSG00000255521	ENST00000528366	MODIFIER	26	3	29
CDK2	0	MHTP	hs37d5	12	56366292	56366292	0	3'UTR	SNP	C	CGAGAGCGATCTTGCA	CGAGAGCGATCTTGCA	Unknown	Untested	Somatic	0	AZD6244-3	0	ENSG00000123374	ENST00000266970	MODIFIER	10	3	13
FOXO1	0	MHTP	hs37d5	13	41134177	41134177	0	Missense_Mutation	SNP	A	C	C	Unknown	Untested	Somatic	0	AZD6244-3	p.V484G	ENSG00000150907	ENST00000379561	MODERATE	105	4	109
HIF1A	0	MHTP	hs37d5	14	62200814	62200814	0	Targeted_Region	SNP	A	C	C	Unknown	Untested	Somatic	0	AZD6244-3	0	ENSG00000100644	ENST00000337138	LOW	44	3	47
TGFB3	0	MHTP	hs37d5	14	76427184	76427184	0	Targeted_Region	SNP	T	C	C	Unknown	Untested	Somatic	0	AZD6244-3	0	ENSG00000119699	ENST00000238682	LOW	33	3	36
FES	0	MHTP	hs37d5	15	91434133	91434133	0	3'Flank	SNP	A	T	T	Unknown	Untested	Somatic	0	AZD6244-3	0	ENSG00000182511	ENST00000470152	MODIFIER	28	3	31
DNMT1	0	MHTP	hs37d5	19	10305859	10305859	0	5'Flank	SNP	T	G	G	Unknown	Untested	Somatic	0	AZD6244-3	0	ENSG00000130816	ENST00000359526	MODIFIER	23	4	27
KEAP1	0	MHTP	hs37d5	19	10602180	10602180	0	Targeted_Region	SNP	A	C	C	Unknown	Untested	Somatic	0	AZD6244-3	0	ENSG00000079999	ENST00000393623	LOW	11	3	14
MEF2B	0	MHTP	hs37d5	19	19281187	19281187	0	5'Flank	SNP	T	G	G	Unknown	Untested	Somatic	0	AZD6244-3	0	ENSG00000213999	ENST00000410050	MODIFIER	4	3	7
ETS2	0	MHTP	hs37d5	21	40195236	40195236	0	3'UTR	SNP	A	AGAGCG	AGAGCG	Unknown	Untested	Somatic	0	AZD6244-3	0	ENSG00000157557	ENST00000360214	MODIFIER	1	3	4
ETS2	0	MHTP	hs37d5	21	40195238	40195238	0	3'UTR	SNP	A	T	T	Unknown	Untested	Somatic	0	AZD6244-3	0	ENSG00000157557	ENST00000360214	MODIFIER	0	3	3
PRKCZ	0	MHTP	hs37d5	1	1987803	1987803	0	Targeted_Region	SNP	G	A	A	Unknown	Untested	Somatic	0	AZD6244-7	0	ENSG00000067606	ENST00000378567	LOW	20	5	25
PTPRF	0	MHTP	hs37d5	1	44069212	44069212	0	Splice_Site	SNP	A	T	T	Unknown	Untested	Somatic	0	AZD6244-7	0	ENSG00000142949	ENST00000359947	LOW	268	6	274
TPM3	0	MHTP	hs37d5	1	154144079	154144079	0	Targeted_Region	SNP	T	TG	TG	Unknown	Untested	Somatic	0	AZD6244-7	0	ENSG00000143549	ENST00000368530	LOW	61	4	65
MUC1	0	MHTP	hs37d5	1	155161059	155161059	0	Silent	SNP	A	G	G	Unknown	Untested	Somatic	0	AZD6244-7	p.H156H	ENSG00000185499	ENST00000368395	LOW	8	2	10
MUC1	0	MHTP	hs37d5	1	155161061	155161061	0	In_Frame_Del	SNP	GGGCTGGGGGGGC	G	G	Unknown	Untested	Somatic	0	AZD6244-7	p.A152	ENSG00000185499	ENST00000368395	MODERATE	8	2	10
ALK	0	MHTP	hs37d5	2	29446432	29446432	0	Targeted_Region	SNP	C	T	T	Unknown	Untested	Somatic	0	AZD6244-7	0	ENSG00000171094	ENST00000389048	LOW	43	5	48
LRP1B	0	MHTP	hs37d5	2	141474456	141474456	0	Targeted_Region	SNP	C	T	T	Unknown	Untested	Somatic	0	AZD6244-7	0	ENSG00000168702	ENST00000389484	LOW	9	4	13
FANCD2P2	0	MHTP	hs37d5	3	11912968	11912968	0	Intron	SNP	A	G	G	Unknown	Untested	Somatic	0	AZD6244-7	0	ENSG00000230342	ENST00000437591	MODIFIER	64	7	71
KAT2B	0	MHTP	hs37d5	3	20136683	20136683	0	Intron	SNP	T	G	G	Unknown	Untested	Somatic	0	AZD6244-7	0	ENSG00000114166	ENST00000263754	MODIFIER	15	5	20
INPP4B	0	MHTP	hs37d5	4	143007460	143007460	0	Intron	SNP	T	G	G	Unknown	Untested	Somatic	0	AZD6244-7	0	ENSG00000109452	ENST00000509777	MODIFIER	10	3	13
GABRA6	0	MHTP	hs37d5	5	161116438	161116438	0	Targeted_Region	SNP	T	A	A	Unknown	Untested	Somatic	0	AZD6244-7	0	ENSG00000145863	ENST00000274545	LOW	19	3	22
GABRR1	0	MHTP	hs37d5	6	89912908	89912908	0	Targeted_Region	SNP	G	A	A	Unknown	Untested	Somatic	0	AZD6244-7	0	ENSG00000146276	ENST00000454853	LOW	2	4	6
IKZF1	0	MHTP	hs37d5	7	50444281	50444281	0	Missense_Mutation	SNP	T	C	C	Unknown	Untested	Somatic	0	AZD6244-7	p.C71R	ENSG00000185811	ENST00000331340	MODERATE	50	3	53
CDK6	0	MHTP	hs37d5	7	92242261	92242261	0	3'UTR	SNP	A	G	G	Unknown	Untested	Somatic	0	AZD6244-7	0	ENSG00000105810	ENST00000265734	MODIFIER	34	3	37
CDK6	0	MHTP	hs37d5	7	92242948	92242948	0	3'UTR	SNP	G	C	C	Unknown	Untested	Somatic	0	AZD6244-7	0	ENSG00000105810	ENST00000265734	MODIFIER	34	6	40
EPHB4	0	MHTP	hs37d5	7	100403972	100403972	0	Targeted_Region	SNP	C	T	T	Unknown	Untested	Somatic	0	AZD6244-7	0	ENSG00000196411	ENST00000358173	LOW	47	5	52
TEK	0	MHTP	hs37d5	9	27185402	27185402	0	Targeted_Region	SNP	A	T	T	Unknown	Untested	Somatic	0	AZD6244-7	0	ENSG00000120156	ENST00000380036	LOW	32	3	35
PAX5	0	MHTP	hs37d5	9	36839905	36839905	0	3'UTR	SNP	G	A	A	Unknown	Untested	Somatic	0	AZD6244-7	0	ENSG00000196092	ENST00000358127	MODIFIER	95	7	102
NTRK2	0	MHTP	hs37d5	9	87570296	87570296	0	Missense_Mutation	SNP	G	A	A	Unknown	Untested	Somatic	0	AZD6244-7	p.G679D	ENSG00000148053	ENST00000277120	MODERATE	70	16	86
ERCC6	0	MHTP	hs37d5	10	50667031	50667031	0	Nonsense_Mutation	SNP	G	A	A	Unknown	Untested	Somatic	0	AZD6244-7	p.Q1	ENSG00000225830	ENST00000355832	HIGH	22	5	27
KMT2A	0	MHTP	hs37d5	11	118373738	118373738	0	Silent	SNP	G	A	A	Unknown	Untested	Somatic	0	AZD6244-7	p.G2377G	ENSG00000118058	ENST00000534358	LOW	62	8	70
CBL	0	MHTP	hs37d5	11	119149510	119149510	0	Targeted_Region	SNP	T	G	G	Unknown	Untested	Somatic	0	AZD6244-7	0	ENSG00000110395	ENST00000264033	LOW	36	4	40
CHD4	0	MHTP	hs37d5	12	6701042	6701042	0	5'Flank	SNP	A	G	G	Unknown	Untested	Somatic	0	AZD6244-7	0	ENSG00000111642	ENST00000536301	MODIFIER	40	6	46
PTPRB	0	MHTP	hs37d5	12	70912463	70912463	0	3'UTR	SNP	A	AGAGCGATCC	AGAGCGATCC	Unknown	Untested	Somatic	0	AZD6244-7	0	ENSG00000127329	ENST00000334414	MODIFIER	9	2	11
RAD51B	0	MHTP	hs37d5	14	68963772	68963772	0	Intron	SNP	A	T	T	Unknown	Untested	Somatic	0	AZD6244-7	0	ENSG00000182185	ENST00000487861	MODIFIER	12	3	15
TSC2	0	MHTP	hs37d5	16	2129326	2129326	0	Silent	SNP	C	T	T	Unknown	Untested	Somatic	0	AZD6244-7	p.L1061L	ENSG00000103197	ENST00000219476	LOW	21	3	24
CREBBP	0	MHTP	hs37d5	16	3779699	3779699	0	Silent	SNP	G	A	A	Unknown	Untested	Somatic	0	AZD6244-7	p.C1783C	ENSG00000005339	ENST00000262367	LOW	49	4	53
NF1	0	MHTP	hs37d5	17	29554492	29554492	0	3'Flank	SNP	T	C	C	Unknown	Untested	Somatic	0	AZD6244-7	0	ENSG00000196712	ENST00000431387	MODIFIER	23	3	26
NOTCH3	0	MHTP	hs37d5	19	15290201	15290201	0	Missense_Mutation	SNP	A	G	G	Unknown	Untested	Somatic	0	AZD6244-7	p.L1145P	ENSG00000074181	ENST00000263388	MODERATE	49	4	53
BAGE2	0	MHTP	hs37d5	21	11026806	11026806	0	RNA	SNP	G	A	A	Unknown	Untested	Somatic	0	AZD6244-7	0	ENSG00000187172	ENST00000496773	MODIFIER	21	6	27
BCRP4	0	MHTP	hs37d5	22	22972695	22972695	0	Intron	SNP	G	A	A	Unknown	Untested	Somatic	0	AZD6244-7	0	ENSG00000215456	ENST00000506079	MODIFIER	13	3	16
CHEK2	0	MHTP	hs37d5	22	29085278	29085278	0	Intron	SNP	C	T	T	Unknown	Untested	Somatic	0	AZD6244-7	0	ENSG00000183765	ENST00000382580	MODIFIER	60	8	68
MYH9	0	MHTP	hs37d5	22	36708362	36708362	0	Targeted_Region	SNP	A	G	G	Unknown	Untested	Somatic	0	AZD6244-7	0	ENSG00000100345	ENST00000216181	LOW	35	3	38
SPEN	0	MHTP	hs37d5	1	16260777	16260777	0	Missense_Mutation	SNP	G	A	A	Unknown	Untested	Somatic	0	AZD6244-6	p.S2681N	ENSG00000065526	ENST00000375759	MODERATE	90	7	97
CDC42	0	MHTP	hs37d5	1	22416356	22416356	0	Targeted_Region	SNP	T	C	C	Unknown	Untested	Somatic	0	AZD6244-6	0	ENSG00000070831	ENST00000400259	LOW	1	2	3
PARP1	0	MHTP	hs37d5	1	226580187	226580187	0	Targeted_Region	SNP	T	C	C	Unknown	Untested	Somatic	0	AZD6244-6	0	ENSG00000143799	ENST00000366794	LOW	1	3	4
ERBB4	0	MHTP	hs37d5	2	212245934	212245934	0	3'UTR	SNP	T	C	C	Unknown	Untested	Somatic	0	AZD6244-6	0	ENSG00000178568	ENST00000342788	MODIFIER	51	5	56
TET2	0	MHTP	hs37d5	4	106158368	106158368	0	Missense_Mutation	SNP	A	G	G	Unknown	Untested	Somatic	0	AZD6244-6	p.K1111R	ENSG00000168769	ENST00000513237	MODERATE	31	4	35
GAB1	0	MHTP	hs37d5	4	144336866	144336866	0	Frame_Shift_Del	SNP	GA	G	G	Unknown	Untested	Somatic	0	AZD6244-6	p.M10	ENSG00000109458	ENST00000262995	HIGH	26	3	29
PIK3R1	0	MHTP	hs37d5	5	67586389	67586389	0	5'Flank	SNP	G	A	A	Unknown	Untested	Somatic	0	AZD6244-6	0	ENSG00000145675	ENST00000336483	MODIFIER	37	4	41
ACSL6	0	MHTP	hs37d5	5	131325968	131325968	0	Targeted_Region	SNP	G	GGAGA	GGAGA	Unknown	Untested	Somatic	0	AZD6244-6	0	ENSG00000164398	ENST00000379264	LOW	14	4	18
ACSL6	0	MHTP	hs37d5	5	131325970	131325970	0	Targeted_Region	SNP	C	CGATCCTG	CGATCCTG	Unknown	Untested	Somatic	0	AZD6244-6	0	ENSG00000164398	ENST00000379264	LOW	14	4	18
CTNNA1	0	MHTP	hs37d5	5	138270473	138270473	0	3'UTR	SNP	T	C	C	Unknown	Untested	Somatic	0	AZD6244-6	0	ENSG00000044115	ENST00000302763	MODIFIER	37	3	40
FLT4	0	MHTP	hs37d5	5	180028761	180028761	0	3'UTR	SNP	G	A	A	Unknown	Untested	Somatic	0	AZD6244-6	0	ENSG00000037280	ENST00000261937	MODIFIER	75	6	81
VEGFA	0	MHTP	hs37d5	6	43742099	43742099	0	Missense_Mutation	SNP	G	A	A	Unknown	Untested	Somatic	0	AZD6244-6	p.A210T	ENSG00000112715	ENST00000372055	MODERATE	85	2	87
FOXO3	0	MHTP	hs37d5	6	109005081	109005081	0	3'UTR	SNP	C	T	T	Unknown	Untested	Somatic	0	AZD6244-6	0	ENSG00000118689	ENST00000343882	MODIFIER	29	5	34
IGF2R	0	MHTP	hs37d5	6	160527504	160527504	0	3'UTR	SNP	T	C	C	Unknown	Untested	Somatic	0	AZD6244-6	0	ENSG00000197081	ENST00000356956	MODIFIER	36	4	40
KCP	0	MHTP	hs37d5	7	128552637	128552637	0	5'Flank	SNP	TTGTG	T	T	Unknown	Untested	Somatic	0	AZD6244-6	0	ENSG00000135253	ENST00000476647	MODIFIER	5	2	7
NTRK2	0	MHTP	hs37d5	9	87570296	87570296	0	Missense_Mutation	SNP	G	A	A	Unknown	Untested	Somatic	0	AZD6244-6	p.G679D	ENSG00000148053	ENST00000277120	MODERATE	58	9	67
ABCA1	0	MHTP	hs37d5	9	107546419	107546419	0	3'UTR	SNP	G	A	A	Unknown	Untested	Somatic	0	AZD6244-6	0	ENSG00000165029	ENST00000374736	MODIFIER	32	5	37
ABCA1	0	MHTP	hs37d5	9	107546421	107546421	0	3'UTR	SNP	AATGG	A	A	Unknown	Untested	Somatic	0	AZD6244-6	0	ENSG00000165029	ENST00000374736	MODIFIER	33	5	38
MEN1	0	MHTP	hs37d5	11	64577966	64577966	0	5'UTR	SNP	C	CG	CG	Unknown	Untested	Somatic	0	AZD6244-6	0	ENSG00000133895	ENST00000377326	MODIFIER	82	3	85
CHD4	0	MHTP	hs37d5	12	6701072	6701072	0	5'Flank	SNP	C	G	G	Unknown	Untested	Somatic	0	AZD6244-6	0	ENSG00000111642	ENST00000536301	MODIFIER	4	3	7
CHD4	0	MHTP	hs37d5	12	6701073	6701073	0	Splice_Site	SNP	A	AGAGCGATCCTG	AGAGCGATCCTG	Unknown	Untested	Somatic	0	AZD6244-6	0	ENSG00000111642	ENST00000309577	LOW	4	3	7
CDH1	0	MHTP	hs37d5	16	68863781	68863781	0	Targeted_Region	SNP	CTT	C	C	Unknown	Untested	Somatic	0	AZD6244-6	0	ENSG00000039068	ENST00000261769	LOW	19	3	22
AC004490.1	0	MHTP	hs37d5	19	2217988	2217988	0	5'Flank	SNP	G	GAGAGCGATCCT	GAGAGCGATCCT	Unknown	Untested	Somatic	0	AZD6244-6	0	ENSG00000267122	ENST00000585593	MODIFIER	10	2	12
BAGE2	0	MHTP	hs37d5	21	11026806	11026806	0	RNA	SNP	G	A	A	Unknown	Untested	Somatic	0	AZD6244-6	0	ENSG00000187172	ENST00000496773	MODIFIER	24	8	32
BAGE2	0	MHTP	hs37d5	21	11049364	11049364	0	Intron	SNP	C	T	T	Unknown	Untested	Somatic	0	AZD6244-6	0	ENSG00000187172	ENST00000496773	MODIFIER	2	3	5
BCR	0	MHTP	hs37d5	22	23523887	23523887	0	Missense_Mutation	SNP	A	G	G	Unknown	Untested	Somatic	0	AZD6244-6	p.E247G	ENSG00000186716	ENST00000305877	MODERATE	54	4	58
DDR2	0	MHTP	hs37d5	1	162746263	162746263	0	Targeted_Region	SNP	G	A	A	Unknown	Untested	Somatic	0	AZD6244-5	0	ENSG00000162733	ENST00000367921	LOW	87	4	91
FH	0	MHTP	hs37d5	1	241677098	241677098	0	5'Flank	SNP	C	CGAGAGCG	CGAGAGCG	Unknown	Untested	Somatic	0	AZD6244-5	0	ENSG00000091483	ENST00000497042	MODIFIER	11	3	14
CUL3	0	MHTP	hs37d5	2	225337052	225337052	0	3'UTR	SNP	A	G	G	Unknown	Untested	Somatic	0	AZD6244-5	0	ENSG00000036257	ENST00000264414	MODIFIER	13	4	17
RAF1	0	MHTP	hs37d5	3	12632344	12632344	0	Missense_Mutation	SNP	C	G	G	Unknown	Untested	Somatic	0	AZD6244-5	p.Q461H	ENSG00000132155	ENST00000442415	MODERATE	29	4	33
RAF1	0	MHTP	hs37d5	3	12632431	12632431	0	Missense_Mutation	SNP	C	G	G	Unknown	Untested	Somatic	0	AZD6244-5	p.M432I	ENSG00000132155	ENST00000442415	MODERATE	51	6	57
SETD2	0	MHTP	hs37d5	3	47125383	47125383	0	Missense_Mutation	SNP	T	G	G	Unknown	Untested	Somatic	0	AZD6244-5	p.K1963Q	ENSG00000181555	ENST00000409792	MODERATE	81	8	89
GSK3B	0	MHTP	hs37d5	3	119542648	119542648	0	3'UTR	SNP	A	G	G	Unknown	Untested	Somatic	0	AZD6244-5	0	ENSG00000082701	ENST00000264235	MODIFIER	33	4	37
PPP2R2B	0	MHTP	hs37d5	5	145969623	145969623	0	Missense_Mutation	SNP	C	T	T	Unknown	Untested	Somatic	0	AZD6244-5	p.D473N	ENSG00000156475	ENST00000394414	MODERATE	114	7	121
FLT4	0	MHTP	hs37d5	5	180049918	180049918	0	Targeted_Region	SNP	G	A	A	Unknown	Untested	Somatic	0	AZD6244-5	0	ENSG00000037280	ENST00000261937	LOW	14	3	17
GABRR1	0	MHTP	hs37d5	6	89912908	89912908	0	Targeted_Region	SNP	G	A	A	Unknown	Untested	Somatic	0	AZD6244-5	0	ENSG00000146276	ENST00000454853	LOW	4	5	9
GRM3	0	MHTP	hs37d5	7	86479616	86479616	0	Targeted_Region	SNP	A	T	T	Unknown	Untested	Somatic	0	AZD6244-5	0	ENSG00000198822	ENST00000361669	LOW	44	3	47
CSMD3	0	MHTP	hs37d5	8	113259451	113259451	0	Targeted_Region	SNP	G	A	A	Unknown	Untested	Somatic	0	AZD6244-5	0	ENSG00000164796	ENST00000297405	LOW	35	4	39
VCP	0	MHTP	hs37d5	9	35077441	35077441	0	5'Flank	SNP	T	C	C	Unknown	Untested	Somatic	0	AZD6244-5	0	ENSG00000165280	ENST00000358901	MODIFIER	17	5	22
NTRK2	0	MHTP	hs37d5	9	87570296	87570296	0	Missense_Mutation	SNP	G	A	A	Unknown	Untested	Somatic	0	AZD6244-5	p.G679D	ENSG00000148053	ENST00000277120	MODERATE	80	15	95
RP11-17G12.2	0	MHTP	hs37d5	11	47237809	47237809	0	3'Flank	SNP	A	T	T	Unknown	Untested	Somatic	0	AZD6244-5	0	ENSG00000256897	ENST00000540410	MODIFIER	22	3	25
RP11-436I9.6	0	MHTP	hs37d5	12	9288828	9288828	0	3'Flank	SNP	A	C	C	Unknown	Untested	Somatic	0	AZD6244-5	0	ENSG00000256720	ENST00000540396	MODIFIER	11	4	15
RP11-436I9.6	0	MHTP	hs37d5	12	9288829	9288829	0	3'Flank	SNP	C	T	T	Unknown	Untested	Somatic	0	AZD6244-5	0	ENSG00000256720	ENST00000540396	MODIFIER	11	4	15
CDKN1B	0	MHTP	hs37d5	12	12870822	12870822	0	Missense_Mutation	SNP	G	C	C	Unknown	Untested	Somatic	0	AZD6244-5	p.D17H	ENSG00000111276	ENST00000396340	MODERATE	42	8	50
ANAPC5	0	MHTP	hs37d5	12	121746427	121746427	0	Frame_Shift_Ins	SNP	C	CGAGAGCGA	CGAGAGCGA	Unknown	Untested	Somatic	0	AZD6244-5	p.E70	ENSG00000089053	ENST00000261819	HIGH	29	4	33
CREBBP	0	MHTP	hs37d5	16	3799546	3799546	0	Targeted_Region	SNP	A	G	G	Unknown	Untested	Somatic	0	AZD6244-5	0	ENSG00000005339	ENST00000262367	LOW	36	7	43
CBFA2T3	0	MHTP	hs37d5	16	88941366	88941366	0	3'UTR	SNP	G	A	A	Unknown	Untested	Somatic	0	AZD6244-5	0	ENSG00000129993	ENST00000268679	MODIFIER	17	3	20
NOTCH3	0	MHTP	hs37d5	19	15276930	15276930	0	Targeted_Region	SNP	AAGGTAAACACAG	A	A	Unknown	Untested	Somatic	0	AZD6244-5	0	ENSG00000074181	ENST00000263388	LOW	47	4	51
CCNE1	0	MHTP	hs37d5	19	30313348	30313348	0	Splice_Site	SNP	T	A	A	Unknown	Untested	Somatic	0	AZD6244-5	0	ENSG00000105173	ENST00000262643	LOW	21	3	24
EP300	0	MHTP	hs37d5	22	41564695	41564695	0	Targeted_Region	SNP	T	G	G	Unknown	Untested	Somatic	0	AZD6244-5	0	ENSG00000100393	ENST00000263253	LOW	45	3	48
PTPRF	0	MHTP	hs37d5	1	44085609	44085609	0	Targeted_Region	SNP	T	A	A	Unknown	Untested	Somatic	0	AZD6244-4	0	ENSG00000142949	ENST00000438120	LOW	66	5	71
PIK3C2B	0	MHTP	hs37d5	1	204429186	204429186	0	5'Flank	SNP	A	G	G	Unknown	Untested	Somatic	0	AZD6244-4	0	ENSG00000133056	ENST00000496872	MODIFIER	34	5	39
PARP1	0	MHTP	hs37d5	1	226555364	226555364	0	Targeted_Region	SNP	T	A	A	Unknown	Untested	Somatic	0	AZD6244-4	0	ENSG00000143799	ENST00000366794	LOW	126	8	134
RP11-458N5.1	0	MHTP	hs37d5	2	25455787	25455787	0	5'Flank	SNP	G	A	A	Unknown	Untested	Somatic	0	AZD6244-4	0	ENSG00000272048	ENST00000606328	MODIFIER	18	5	23
FANCD2	0	MHTP	hs37d5	3	10114944	10114944	0	Missense_Mutation	SNP	A	C	C	Unknown	Untested	Somatic	0	AZD6244-4	p.K871N	ENSG00000144554	ENST00000287647	MODERATE	61	4	65
CTNNB1	0	MHTP	hs37d5	3	41280707	41280707	0	Silent	SNP	T	C	C	Unknown	Untested	Somatic	0	AZD6244-4	p.G740G	ENSG00000168036	ENST00000349496	LOW	46	3	49
KALRN	0	MHTP	hs37d5	3	124113882	124113882	0	Intron	SNP	T	C	C	Unknown	Untested	Somatic	0	AZD6244-4	0	ENSG00000160145	ENST00000360013	MODIFIER	43	3	46
PPP2R2B	0	MHTP	hs37d5	5	145972445	145972445	0	Targeted_Region	SNP	C	T	T	Unknown	Untested	Somatic	0	AZD6244-4	0	ENSG00000156475	ENST00000394414	LOW	54	4	58
GABRR1	0	MHTP	hs37d5	6	89912908	89912908	0	Targeted_Region	SNP	G	A	A	Unknown	Untested	Somatic	0	AZD6244-4	0	ENSG00000146276	ENST00000454853	LOW	7	7	14
RAC1	0	MHTP	hs37d5	7	6442760	6442760	0	3'UTR	SNP	C	T	T	Unknown	Untested	Somatic	0	AZD6244-4	0	ENSG00000136238	ENST00000348035	MODIFIER	32	5	37
SMO	0	MHTP	hs37d5	7	128848502	128848502	0	Targeted_Region	SNP	T	C	C	Unknown	Untested	Somatic	0	AZD6244-4	0	ENSG00000128602	ENST00000249373	LOW	53	4	57
BRAF	0	MHTP	hs37d5	7	140434077	140434077	0	3'Flank	SNP	G	GGAGAGCGA	GGAGAGCGA	Unknown	Untested	Somatic	0	AZD6244-4	0	ENSG00000157764	ENST00000288602	MODIFIER	10	2	12
BRAF	0	MHTP	hs37d5	7	140434078	140434078	0	3'Flank	SNP	T	TCC	TCC	Unknown	Untested	Somatic	0	AZD6244-4	0	ENSG00000157764	ENST00000288602	MODIFIER	9	2	11
RUNX1T1	0	MHTP	hs37d5	8	93074949	93074949	0	Targeted_Region	SNP	A	G	G	Unknown	Untested	Somatic	0	AZD6244-4	0	ENSG00000079102	ENST00000265814	LOW	148	6	154
CSMD3	0	MHTP	hs37d5	8	113256660	113256660	0	Silent	SNP	G	A	A	Unknown	Untested	Somatic	0	AZD6244-4	p.S3455S	ENSG00000164796	ENST00000297405	LOW	9	4	13
PTPRD	0	MHTP	hs37d5	9	8504162	8504162	0	Targeted_Region	SNP	T	C	C	Unknown	Untested	Somatic	0	AZD6244-4	0	ENSG00000153707	ENST00000540109	LOW	20	3	23
XPA	0	MHTP	hs37d5	9	100449631	100449631	0	Intron	SNP	G	A	A	Unknown	Untested	Somatic	0	AZD6244-4	0	ENSG00000136936	ENST00000375128	MODIFIER	30	4	34
ABCA1	0	MHTP	hs37d5	9	107624182	107624182	0	Targeted_Region	SNP	T	G	G	Unknown	Untested	Somatic	0	AZD6244-4	0	ENSG00000165029	ENST00000374736	LOW	17	3	20
LYRM5	0	MHTP	hs37d5	12	25362330	25362330	0	3'UTR	SNP	A	AGAGAGCG	AGAGAGCG	Unknown	Untested	Somatic	0	AZD6244-4	0	ENSG00000205707	ENST00000553788	MODIFIER	14	2	16
ANAPC5	0	MHTP	hs37d5	12	121775044	121775044	0	5'Flank	SNP	T	C	C	Unknown	Untested	Somatic	0	AZD6244-4	0	ENSG00000089053	ENST00000535641	MODIFIER	29	4	33
EP400	0	MHTP	hs37d5	12	132537594	132537594	0	Intron	SNP	G	A	A	Unknown	Untested	Somatic	0	AZD6244-4	0	ENSG00000183495	ENST00000333577	MODIFIER	30	3	33
RAD51B	0	MHTP	hs37d5	14	68964106	68964106	0	3'Flank	SNP	G	GA	GA	Unknown	Untested	Somatic	0	AZD6244-4	0	ENSG00000182185	ENST00000557045	MODIFIER	16	4	20
RAD51B	0	MHTP	hs37d5	14	68964107	68964107	0	3'Flank	SNP	G	GAGCGATCCTT	GAGCGATCCTT	Unknown	Untested	Somatic	0	AZD6244-4	0	ENSG00000182185	ENST00000557045	MODIFIER	16	4	20
PIGS	0	MHTP	hs37d5	17	26885420	26885420	0	Targeted_Region	SNP	C	CG	CG	Unknown	Untested	Somatic	0	AZD6244-4	0	ENSG00000087111	ENST00000308360	LOW	61	2	63
BAGE2	0	MHTP	hs37d5	21	11026806	11026806	0	RNA	SNP	G	A	A	Unknown	Untested	Somatic	0	AZD6244-4	0	ENSG00000187172	ENST00000496773	MODIFIER	18	5	23
PRKCZ	0	MHTP	hs37d5	1	1987803	1987803	0	Targeted_Region	SNP	G	A	A	Unknown	Untested	Somatic	0	AZD6244-8	0	ENSG00000067606	ENST00000378567	LOW	17	3	20
MTOR	0	MHTP	hs37d5	1	11169612	11169612	0	Targeted_Region	SNP	TG	T	T	Unknown	Untested	Somatic	0	AZD6244-8	0	ENSG00000198793	ENST00000361445	LOW	47	6	53
SPEN	0	MHTP	hs37d5	1	16255850	16255850	0	Missense_Mutation	SNP	C	T	T	Unknown	Untested	Somatic	0	AZD6244-8	p.P1039S	ENSG00000065526	ENST00000375759	MODERATE	67	4	71
SPEN	0	MHTP	hs37d5	1	16261895	16261895	0	Missense_Mutation	SNP	G	A	A	Unknown	Untested	Somatic	0	AZD6244-8	p.A3054T	ENSG00000065526	ENST00000375759	MODERATE	105	5	110
PTPRF	0	MHTP	hs37d5	1	44044394	44044394	0	Targeted_Region	SNP	G	T	T	Unknown	Untested	Somatic	0	AZD6244-8	0	ENSG00000142949	ENST00000438120	LOW	78	4	82
NTRK1	0	MHTP	hs37d5	1	156838535	156838535	0	Targeted_Region	SNP	A	G	G	Unknown	Untested	Somatic	0	AZD6244-8	0	ENSG00000198400	ENST00000524377	LOW	86	5	91
RP4-798A17.5	0	MHTP	hs37d5	1	171309828	171309828	0	5'Flank	SNP	G	A	A	Unknown	Untested	Somatic	0	AZD6244-8	0	ENSG00000225704	ENST00000450334	MODIFIER	15	5	20
PTGS2	0	MHTP	hs37d5	1	186645095	186645095	0	Missense_Mutation	SNP	A	C	C	Unknown	Untested	Somatic	0	AZD6244-8	p.S398A	ENSG00000073756	ENST00000367468	MODERATE	52	3	55
PARP1	0	MHTP	hs37d5	1	226580187	226580187	0	Targeted_Region	SNP	T	C	C	Unknown	Untested	Somatic	0	AZD6244-8	0	ENSG00000143799	ENST00000366794	LOW	8	5	13
SETD2	0	MHTP	hs37d5	3	47125383	47125383	0	Missense_Mutation	SNP	T	G	G	Unknown	Untested	Somatic	0	AZD6244-8	p.K1963Q	ENSG00000181555	ENST00000409792	MODERATE	114	13	127
RHOA	0	MHTP	hs37d5	3	49405771	49405771	0	Targeted_Region	SNP	A	T	T	Unknown	Untested	Somatic	0	AZD6244-8	0	ENSG00000067560	ENST00000418115	LOW	46	3	49
GSK3B	0	MHTP	hs37d5	3	119542656	119542656	0	3'UTR	SNP	G	A	A	Unknown	Untested	Somatic	0	AZD6244-8	0	ENSG00000082701	ENST00000264235	MODIFIER	26	3	29
PIK3CA	0	MHTP	hs37d5	3	178943901	178943901	0	Targeted_Region	SNP	C	G	G	Unknown	Untested	Somatic	0	AZD6244-8	0	ENSG00000121879	ENST00000263967	LOW	13	3	16
FLT4	0	MHTP	hs37d5	5	180048807	180048807	0	Frame_Shift_Ins	SNP	G	GAGAGCGA	GAGAGCGA	Unknown	Untested	Somatic	0	AZD6244-8	p.E58	ENSG00000037280	ENST00000261937	HIGH	9	2	11
FLT4	0	MHTP	hs37d5	5	180048809	180048809	0	Missense_Mutation	SNP	A	C	C	Unknown	Untested	Somatic	0	AZD6244-8	p.Y585D	ENSG00000037280	ENST00000261937	MODERATE	9	1	10
GABRR1	0	MHTP	hs37d5	6	89912908	89912908	0	Targeted_Region	SNP	G	A	A	Unknown	Untested	Somatic	0	AZD6244-8	0	ENSG00000146276	ENST00000454853	LOW	6	6	12
EPHA7	0	MHTP	hs37d5	6	93950505	93950505	0	3'UTR	SNP	C	T	T	Unknown	Untested	Somatic	0	AZD6244-8	0	ENSG00000135333	ENST00000369303	MODIFIER	72	6	78
EPHA7	0	MHTP	hs37d5	6	94120629	94120629	0	Missense_Mutation	SNP	T	C	C	Unknown	Untested	Somatic	0	AZD6244-8	p.N141S	ENSG00000135333	ENST00000369303	MODERATE	92	4	96
KMT2C	0	MHTP	hs37d5	7	151876861	151876861	0	Targeted_Region	SNP	A	T	T	Unknown	Untested	Somatic	0	AZD6244-8	0	ENSG00000055609	ENST00000355193	LOW	32	3	35
KMT2C	0	MHTP	hs37d5	7	151932876	151932876	0	Intron	SNP	G	T	T	Unknown	Untested	Somatic	0	AZD6244-8	0	ENSG00000055609	ENST00000355193	MODIFIER	12	3	15
PDCD1LG2	0	MHTP	hs37d5	9	5549545	5549545	0	Frame_Shift_Ins	SNP	G	GAGCGATCCTT	GAGCGATCCTT	Unknown	Untested	Somatic	0	AZD6244-8	p.S19	ENSG00000197646	ENST00000397747	HIGH	14	2	16
PTPRD	0	MHTP	hs37d5	9	8376627	8376627	0	Nonsense_Mutation	SNP	G	A	A	Unknown	Untested	Somatic	0	AZD6244-8	p.R1	ENSG00000153707	ENST00000356435	HIGH	21	4	25
KAT6B	0	MHTP	hs37d5	10	76781748	76781748	0	Missense_Mutation	SNP	A	C	C	Unknown	Untested	Somatic	0	AZD6244-8	p.K1044T	ENSG00000156650	ENST00000287239	MODERATE	55	6	61
KMT2A	0	MHTP	hs37d5	11	118393089	118393089	0	3'UTR	SNP	A	G	G	Unknown	Untested	Somatic	0	AZD6244-8	0	ENSG00000118058	ENST00000534358	MODIFIER	82	3	85
CCND2	0	MHTP	hs37d5	12	4398238	4398238	0	3'Flank	SNP	T	G	G	Unknown	Untested	Somatic	0	AZD6244-8	0	ENSG00000118971	ENST00000541542	MODIFIER	46	3	49
POLE	0	MHTP	hs37d5	12	133255995	133255995	0	5'Flank	SNP	A	G	G	Unknown	Untested	Somatic	0	AZD6244-8	0	ENSG00000177084	ENST00000539006	MODIFIER	38	3	41
RNU7-160P	0	MHTP	hs37d5	14	104013390	104013390	0	5'Flank	SNP	G	A	A	Unknown	Untested	Somatic	0	AZD6244-8	0	ENSG00000252469	ENST00000516660	MODIFIER	21	4	25
CYP19A1	0	MHTP	hs37d5	15	51500711	51500711	0	3'UTR	SNP	A	G	G	Unknown	Untested	Somatic	0	AZD6244-8	0	ENSG00000137869	ENST00000260433	MODIFIER	74	5	79
CHD2	0	MHTP	hs37d5	15	93570360	93570360	0	3'UTR	SNP	A	G	G	Unknown	Untested	Somatic	0	AZD6244-8	0	ENSG00000173575	ENST00000394196	MODIFIER	61	4	65
FANCA	0	MHTP	hs37d5	16	89851169	89851169	0	5'Flank	SNP	C	T	T	Unknown	Untested	Somatic	0	AZD6244-8	0	ENSG00000187741	ENST00000567510	MODIFIER	55	3	58
NOS2	0	MHTP	hs37d5	17	26116526	26116526	0	Intron	SNP	C	T	T	Unknown	Untested	Somatic	0	AZD6244-8	0	ENSG00000007171	ENST00000313735	MODIFIER	92	5	97
INSR	0	MHTP	hs37d5	19	7112733	7112733	0	3'UTR	SNP	T	A	A	Unknown	Untested	Somatic	0	AZD6244-8	0	ENSG00000171105	ENST00000341500	MODIFIER	65	5	70
NOTCH3	0	MHTP	hs37d5	19	15276930	15276930	0	Targeted_Region	SNP	AAGGTAAACACAG	A	A	Unknown	Untested	Somatic	0	AZD6244-8	0	ENSG00000074181	ENST00000263388	LOW	71	9	80
ADA	0	MHTP	hs37d5	20	43257797	43257797	0	Missense_Mutation	SNP	C	T	T	Unknown	Untested	Somatic	0	AZD6244-8	p.A37T	ENSG00000196839	ENST00000372874	MODERATE	77	4	81
BAGE2	0	MHTP	hs37d5	21	11021134	11021134	0	RNA	SNP	G	A	A	Unknown	Untested	Somatic	0	AZD6244-8	0	ENSG00000187172	ENST00000496773	MODIFIER	12	4	16
CRKL	0	MHTP	hs37d5	22	21306778	21306778	0	3'UTR	SNP	A	T	T	Unknown	Untested	Somatic	0	AZD6244-8	0	ENSG00000099942	ENST00000354336	MODIFIER	36	3	39
NF2	0	MHTP	hs37d5	22	30064188	30064188	0	Targeted_Region	SNP	T	C	C	Unknown	Untested	Somatic	0	AZD6244-8	0	ENSG00000186575	ENST00000338641	LOW	46	3	49
AR	0	MHTP	hs37d5	X	66944779	66944779	0	3'UTR	SNP	A	G	G	Unknown	Untested	Somatic	0	AZD6244-8	0	ENSG00000169083	ENST00000374690	MODIFIER	43	3	46
